# Supplementary material for: Stems and leaves of angiosperms follow a convex trade‐off to optimise hydraulic safety and efficiency
Source: New Phytol. 2026 Jan 11;249(6):2609–15. doi: 10.1111/nph.70895 (PMC12917465; doi:10.1111/nph.70895)
Supplement: Supplementary file 1 — Dataset S1 Raw dataset (Jin et al., 2024) supporting the results presented in the main text. [file NPH-249-2609-s001.csv]

Species	Site	Longitude	Latitude	Method	Biomes	Leaf type	Light condition	P50	Kleaf	LMA	TLP	VD	major VD	minior VD	?0	?	MAT	MAP	PS	SR	AI	VPD	PET	Reference
Acacia aneura	Fowlers Gap	141.678	-31.073	DRKM	DES	E		-5.39	4.42	402.65							19.21	236	28.47	19649	0.15	1.51	1527	Blackman et al., Annals of Botany (2014) 114, 435–440
Acacia flavescens	Princess Hills	145.490	-18.290	DRKM	WS	E		-2.77	2.47	182.73		6.15	1.68	4.51			21.30	1360	97.62	19635	0.72	0.73	1574	Blackman et al., Annals of Botany (2018) 122, 59–67
Acacia havilandiorum	Round Hill	146.160	-32.980	DRKM	DES	E		-4.91	7.12	430.29		24.66	9.18	15.48			17.90	416	14.15	18130	0.29	1.06	1474	Blackman et al., Annals of Botany (2018) 122, 59–67
Acacia leptostachya	Princess Hills	145.492	-18.295	DRKM	WS	E		-2.71	6.46	179.98							20.90	1139	97.62	19635	0.72	0.73	1574	Blackman et al., Annals of Botany (2014) 114, 435–440
Acacia mangium	Heshan Guangdong Province	112.083	22.683	EFM	SMF	E		-1.45	7.50								22.60	1700	70.98	14742	1.29	0.63	820	Zhao et al., Chinese Journal of Applied Ecology (2013) 24, 49-56
Acacia mearnsii	Tasmania Australia	147.950	-42.033	DRKM	WS	E		-5.25									11.26	650	15.19	14182	0.73	0.39	923	Skelton et al., New Phytologist (2017) 215, 1399–1412
Acacia tetragonophylla	Fowlers Gap	141.678	-31.073	DRKM	DES	E		-4.30	6.06	373.80							19.21	236	28.47	19649	0.15	1.51	1527	Blackman et al., Annals of Botany (2014) 114, 435–440
Acer monspessulanum	village of Prosecco	13.733	45.683	RKM	TMD	D		-1.89	6.90	71.00	-2.20	11.60			-1.60		12.66	1000	20.97	12313	1.43	0.46	822	Nardini et al., New Phytologist (2012) 196, 788-798
Acer pseudoplatanus	Trieste Italy	13.806	45.648	HPFM	TMD	D			6.78								13.22	1284	20.96	12290	1.39	0.55	820	Tyree et al., Journal of Experimental Botany (2004) 56, 737-744
Acer rubrum	Duke Forest located in Durham NC USA	-79.094	35.978	RKM	WS	D		-1.53	11.02								14.83	1165	10.61	15123	0.92	0.58	1270	Johnson et al., Tree Physiology (2016) 36, 983–993
Acer saccharum	Harvard Forest	-72.317	42.883	EFM	TMD	D			3.95								7.41	1078	9.94	13011	1.06	0.34	989	Giraldo et al., Functional Plant Biology (2013) 41, 37–47
Acmena acuminatissima	Dinghu Mountain Guangdong Province	112.024	23.922	EFM	SMF	E			3.69	79.11	-1.44	4.87	1.50	3.37	-1.27	17.84	22.50	1656	63.94	14027	1.14	0.66	1324	This study
Acmena graveolens	Cape Tribulation Australia	145.449	-16.104	RKM	TRR	E			7.50								23.18	3102	68.54	19450	1.40	0.57	1491	Franks Plant, Cell & Environment (2006) 29, 584–592
Acronychia pedunculata	Dinghu Mountain Guangdong Province	112.024	23.922	EFM	SMF	E	S	-1.22	5.30	96.71	-1.71	3.22	1.12	2.10	-1.65	12.29	22.50	1656	63.94	14027	1.14	0.66	1324	This study
Actinodaphne borneensis	Badas Forest Reserve	114.460	4.570	HPFM	TRR	E			11.11								27.32	3133	24.04	17377	2.08	0.62	1463	Becker et al., (1999) Tree Physiology 19, 445-452
Adenostoma fasciculatum	Santa Margarita Ecological Reserve	-117.150	33.483	EFM	DES	E			25.75	211.77							16.40	360	86.50	18221	0.26	0.99	1432	Pivovaroff et al., New Phytologist (2014) 203, 842–850
Adesmia boronioides	La Dora Ranch Santa Cruz Argentina	-71.050	-46.517	RKM	DES	E		-2.74	6.78		-2.44						9.00	188	45.40	13196	0.19	0.55	842	Bucci et al.,Plant Cell and Environment (2013) 36, 2163-2174
Aegiphila lhotskiana	Instituto Brasileiro de Geografia e Estat stica	-47.883	-15.933	RKM	TS	E		-0.80	34.40	95.60	-1.25				-1.05		20.44	1500	79.26	16470	1.07	0.62	1542	Hao et al., Oecologia (2008) 155, 405-415
Aegiphila sellowiana	Instituto Brasileiro de Geografia e Estat stica	-47.883	-15.933	RKM	TS	E		-1.70	21.70	78.20	-1.20				-1.08		20.44	1500	79.26	16470	1.07	0.62	1542	Hao et al., Oecologia (2008) 155, 405-415
Agrostistachys longifolia	Badas Forest Reserve	114.460	4.570	HPFM	TRR	E			16.67								27.32	3133	24.04	17377	2.08	0.62	1463	Becker et al., (1999) Tree Physiology 19, 445-452
Aidia canthioides	Dinghu Mountain Guangdong Province	112.024	23.922	EFM	SMF	E	S	-0.54	2.81	69.12	-1.30	6.96	0.96	6.00	-1.17	17.49	22.50	1656	63.94	14027	1.14	0.66	1324	This study
Albizia julibrissin	Yangling Shaanxi Province China	108.100	34.240	RKM	TMD	D		-0.74	4.87								13.31	647	72.94	14318	0.53	0.56	1173	Zuo et al., Acta Ecologica Sinica,(2012), 32, 5087-5094
Alchornea trewioides	Dinghu Mountain Guangdong Province	112.024	23.922	EFM	SMF	D	L	-1.04	13.44	45.04	-1.56	6.77	0.44	6.33			22.50	1656	63.94	14027	1.14	0.66	1324	This study
Aleurites moluccana	Xishuangbanna Tropical Botanical Garden	101.324	21.872	PBM	TRR	E		-1.10	21.70	82.17							21.70	1560	76.17	16433	0.97	0.70	1534	Chen et al., Planta (2009) 230, 459–468
Allocasuarina littoralis	Ku-ring-gai	151.147	-33.679	DRKM	WS	E		-3.09	3.25	241.98							16.97	1210	29.01	16719	1.03	0.54	1193	Blackman et al., Annals of Botany (2014) 114, 435–440
Allocasuarina torulosa	Princess Hills	145.492	-18.295	DRKM	WS	E		-3.65	3.06	264.44							20.90	1139	97.62	19635	0.72	0.73	1574	Blackman et al., Annals of Botany (2014) 114, 435–440
Allocasuarina verticillata	Tasmania Australia	147.950	-42.033	DRKM	WS	E		-6.92	3.92								11.26	653	15.19	14182	0.73	0.39	923	Skelton et al., New Phytologist (2017) 215, 1399–1412
Alnus rubra	McDonald Forest near Corvallis OR USA	-123.300	44.633	RKM	TMD	D		-1.12			-1.30						10.64	1702	71.14	12925	1.70	0.39	969	McCulloh et al., Tree Physiology (2015) 35, 723-731
Amesiodendron chinense	Dalian Karst Forest Park Pingxiang China	106.747	22.123	RKM	SMF	E		-1.27	28.22	106.17	-1.28						21.96	1470	76.10	14763	0.91	0.57	1354	Zhang et.al., Functional Ecology (2020) 35, 566-577
Anacardium excelsum	Parque Natural Metropolitano	-79.550	8.983	RKM	TS	D		-1.20	14.85		-1.13						26.94	2169	87.52	18832	1.20	0.68	1535	Giraldo et al., Functional Plant Biology (2013) 41, 37–47
Anacardium excelsum	Barro Colorado Island Panam	-79.846	9.167	RKM	TS	E		-0.80	12.10								26.51	2440	66.20	19342	1.88	0.55	1392	McCulloh et al., Plant, Cell & Environment (2012) 35, 116-125
Angophora costata	Yengo	150.920	-32.780	DRKM	WS	E		-3.74	3.48	179.13		11.33	2.77	8.74			16.60	1133	33.78	17125	0.57	0.65	1365	Blackman et al., Annals of Botany (2018) 122, 59–67
Antidesma bunius	Dinghu Mountain Guangdong Province	112.024	23.922	EFM	SMF	E	S	-1.43	10.09	42.85	-1.02	6.24	1.52	4.72	-0.84	5.02	22.50	1656	63.94	14027	1.14	0.66	1324	This study
Aporusa yunnanensis	Dinghu Mountain Guangdong Province	112.024	23.922	EFM	SMF	E	S	-0.85	2.79	53.15	-0.95	6.26	0.80	5.46	-0.78	20.60	22.50	1656	63.94	14027	1.14	0.66	1324	This study
Arbutus menziesii	McDonald Forest near Corvallis OR USA	-123.300	44.633	RKM	TMD	E		-4.23	13.35		-2.40						10.64	1702	71.14	12925	1.70	0.39	969	Johnson et al., Tree Physiology (2009) 29, 879-887
Ardisia quinquegona	Dinghu Mountain Guangdong Province	112.024	23.922	EFM	SMF	E	S		1.04	64.92	-1.93	4.06	0.80	3.26	-1.75	28.20	22.50	1656	63.94	14027	1.14	0.66	1324	This study
Argyrodendron peralatum	Cape Tribulation Australia	145.449	-16.104	RKM	TRR	E			5.59								23.18	3102	68.54	19450	1.40	0.57	1491	Franks Plant, Cell & Environment (2006) 29, 584–592
Artocarpus styracifolius	Dinghu Mountain Guangdong Province	112.024	23.922	EFM	SMF	E	S	-1.20	2.68	85.00	-1.17	7.20	1.03	6.17	-0.97	30.03	22.50	1656	63.94	14027	1.14	0.66	1324	This study
Atherosperma moschatum	Mount Field Sub-alpine rain forest	146.623	-42.679	RKM	MRF	E		-1.48	3.14	137.20	-1.78						6.25	1530	20.46	13358	2.11	0.22	683	Blackman et al., New Phytologist (2010) 188, 1113-1123
Atriplex angulata	Fowlers Gap	141.678	-31.073	DRKM	DES	E		-3.49	4.50	43.64							19.21	236	28.47	19649	0.15	1.51	1527	Blackman et al., Annals of Botany (2014) 114, 435–440
Atriplex nummularia	Fowlers Gap	141.678	-31.073	DRKM	DES	E		-3.49	4.06	136.80							19.21	236	28.47	19649	0.15	1.51	1527	Blackman et al., Annals of Botany (2014) 114, 435–440
Avicennia marina	Daintree River	145.400	-16.283	RKM	TRR	E		-2.50	14.00	139.00	-3.44				-2.89		24.57	2207	86.70	19764	1.36	0.67	1521	Fuenzalida et al., New Phytologist (2019) 224, 1504–1511
Balfourodendron riedelianum	Atlantic Forest at Iguazú National Park	-54.333	-25.617	RKM	TRR	D		-2.19	3.60	53.10	-2.27						20.36	1765	17.79	16055	1.09	0.59	1619	Villagra et al., Tree Physiology (2013) 33, 1308-1318
Banksia ericifolia	Ku-ring-gai	151.150	-33.680	DRKM	WS	E		-2.26	3.08	202.59		9.14	4.78	4.36			17.00	1182	28.58	16724	1.03	0.54	1193	Blackman et al., Annals of Botany (2018) 122, 59–67
Banksia serrata	Ku-ring-gai	151.150	-33.680	DRKM	WS	E		-1.86	3.53	262.09		12.53	4.26	8.26			17.00	1121	28.58	16724	1.03	0.54	1193	Blackman et al., Annals of Botany (2018) 122, 59–67
Banksia serrata	Patonga	151.280	-33.530	RKM	TMD	E		-2.81	2.95	229.89		10.13				31.00	17.08	1279	28.64	16827	1.12	0.69	1184	Li et al., Functional Plant Biology (2019) 46, 624–633
Banksia serrata	Agnes Banks	150.690	-33.640	RKM	TMD	E		-2.92	3.32	307.69		7.64				28.20	17.20	845	33.65	16960	0.66	0.44	1365	Li et al., Functional Plant Biology (2019) 46, 624–633
Banksia serrata	Mount Banks	150.360	-33.580	RKM	TMD	E		-2.82	2.78	207.47	-2.20					51.20	12.64	1274	34.01	16719	1.12	0.57	1105	Li et al., Functional Plant Biology (2019) 46, 624–633
Banksia spinulosa	Ku-ring-gai	151.147	-33.679	DRKM	WS	E		-2.56	7.50	231.93							16.97	1210	29.01	16719	1.03	0.54	1193	Blackman et al., Annals of Botany (2014) 114, 435–440
Bauhinia brachycarpa	Yuanjiang Savanna Ecosystem Research Station	102.167	23.450	PBM	TS	D		-2.98	16.27	102.50							24.70	733	86.71	15576	0.66	0.70	1550	Zhang et al., Forests (2019) 10, 697
Bauhinia touranensis	Xishuangbanna Tropical Botanical Garden	101.324	21.872	RKM	TRR	D		-2.30	15.96								21.56	1641	76.17	16433	0.97	0.70	1534	Zhu et al., Functional Ecology (2016) 30, 1740-1744
Berberis microphylla	La Dora Ranch Santa Cruz Argentina	-71.050	-46.517	RKM	DES	E		-3.20	8.28		-3.87						9.00	188	45.40	13196	0.19	0.55	842	Bucci et al.,Plant Cell and Environment (2013) 36, 2163-2174
Betula pendula	Rka village	58.233	27.283	HPFM	TMD	D			15.88								17.00	650	91.00	19783	0.07	2.00	1600	Sellin et al., Journal of Plant Research (2019) 132,369–381 Sellin et al., Frontier in Plant Science (2015) 6,860 Sellin et al., Physiologia Plantarum (2008) 134, 412–420
Betula platyphylla	Maoershan Forest Ecosystem Research Station	127.500	45.330	RKM	TMD	D		-1.61	10.71	56.59	-1.54				-1.12		9.00	577	89.16	15294	0.53	0.53	1015	Liu et al., Acta Botanica Boreali-Occidentalia Sinica, (2014) 4, 835-842
Betula platyphylla	Maoershan Forest Ecosystem Research Station	127.670	45.400	RKM	TMD	D		-1.21	31.07	78.00	-1.47						3.10	653	106.77	13495	0.85	0.35	792	Jin et al., Tree Physiology (2018) 39, 454–462; Jin et al., Functional Plant Biology (2016) 43, 1082–1090
Bischofia javanica	Xishuangbanna Tropical Botanical Garden	101.324	21.872	PBM	TRR	D		-0.81	24.14	157.51							21.70	1560	76.17	16433	0.97	0.70	1534	Chen et al., Planta (2009) 230, 459–468
Blastus cochinchinensis	Dinghu Mountain Guangdong Province	112.024	23.922	EFM	SMF	E	S	-0.91	1.89	50.68	-1.25	5.99	1.55	4.44	-0.95	18.84	22.50	1656	63.94	14027	1.14	0.66	1324	This study
Blepharocalyx salicifolius	Instituto Brasileiro de Geografia e Estat stica	-47.883	-15.933	RKM	TS	D		-1.50	20.45		-2.04						20.44	1500	79.26	16470	1.07	0.62	1542	Bucci et al., Brazilian Journal of Plant Physiology (2008) 20, 233-245
Boniodendron minus	Dalian Karst Forest Park Pingxiang China	106.747	22.123	RKM	SMF	E		-2.09	7.44	88.13	-2.07						21.96	1470	76.10	14763	0.91	0.57	1354	Zhang et.al., Functional Ecology (2020) 35, 566-577
Brachychiton populneus	Princess Hills	145.490	-18.290	DRKM	TMD	E		-2.72	2.23	102.12		11.84	2.49	9.35			17.90	726	14.15	18130	0.29	1.06	1474	Blackman et al., Annals of Botany (2018) 122, 59–67
Broussonetia papyrifera	Dalian Karst Forest Park Pingxiang China	106.747	22.123	RKM	SMF	E		-1.01	21.31	58.21	-2.50						21.96	1470	76.10	14763	0.91	0.57	1354	Zhang et.al., Functional Ecology (2020) 35, 566-577
Bursaria incana	Princess Hills	145.492	-18.295	DRKM	WS	E		-3.42	3.00								20.90	1139	97.62	19635	0.72	0.73	1574	Blackman et al., Annals of Botany (2014) 114, 435–440
Bursaria spinosa	Tasmania Australia	147.950	-42.033	DRKM	WS	E		-6.88	3.36								11.26	655	15.19	14182	0.73	0.39	923	Skelton et al., New Phytologist (2017) 215, 1399–1412
Byrsonima crassa	Instituto Brasileiro de Geografia e Estat stica	-47.883	-15.933	RKM	TS	D		-1.20	16.90		-1.86						20.44	1500	79.26	16470	1.07	0.62	1542	Bucci et al., Brazilian Journal of Plant Physiology (2008) 20, 233-245
Byrsonima crassifolia	Santa Rosa National Park Costa Rica	-85.602	10.906	EFM	TS	E		-1.59	17.19								25.90	1703	91.20	20533	1.05	0.74	1675	Brodribb & Jordan, Plant, Cell and Environment (2008) 31, 1557–1564
Calophyllum longifolium	Barro Colorado Island Panam	-79.849	9.157	HPFM	TRR	E			6.94								26.43	2394	64.48	19277	1.87	0.53	1394	Tyree et al., Journal of Experimental Botany (2004) 56, 737-744
Calycophyllum candidissimum	Santa Rosa National Park Costa Rica	-85.567	10.867	EFM	TS	D			20.18	80.83							26.46	1528	89.87	20538	1.05	0.76	1694	Brodribb et al., New Phytologist (2005) 165, 839–846
Campylotropis delavayi	Yuanjiang Savanna Ecosystem Research Station	102.167	23.450	PBM	TS	D		-3.71	11.62	106.30							24.70	733	86.71	15576	0.66	0.70	1550	Zhang et al., Forests (2019) 10, 697
Canarium album	Dinghu Mountain Guangdong Province	112.024	23.922	EFM	SMF	E	S		2.23	53.13	-1.42	5.43	0.48	4.95	-1.29	10.04	22.50	1656	63.94	14027	1.14	0.66	1324	This study
Canarium pimela	Dinghu Mountain Guangdong Province	112.024	23.922	EFM	SMF	E	S	-0.34	9.63	75.88	-1.77	3.88	0.66	3.21	-1.68	13.97	22.50	1656	63.94	14027	1.14	0.66	1324	This study
Canthium dicoccum	Dinghu Mountain Guangdong Province	112.024	23.922	EFM	SMF	E	S	-1.67	2.35	67.84	-1.81	4.24	0.61	3.63	-1.66	11.18	22.50	1656	63.94	14027	1.14	0.66	1324	This study
Canthium horridum	Dinghu Mountain Guangdong Province	112.024	23.922	EFM	SMF	E	L	-0.35	9.51	53.47	-1.67	7.32	0.90	6.42	-1.37	8.09	22.50	1656	63.94	14027	1.14	0.66	1324	This study
Caragana korshinskii	Shenmu County Shaanxi Province China	110.350	38.767	RKM	TMD	D		-1.83	17.92	13.41	-2.22				-1.84	13.31	8.40	437	106.25	16522	0.44	0.63	1017	Li et al., Ecological Research (2016) 31, 869–880
Carallia brachiata	Dinghu Mountain Guangdong Province	112.024	23.922	EFM	SMF	E	S	-0.94	7.73	61.48	-1.54	4.30	1.09	3.21			22.50	1656	63.94	14027	1.14	0.66	1324	This study
Casearia velutina	Dinghu Mountain Guangdong Province	112.024	23.922	EFM	SMF	E	S	-1.05	3.86	51.34	-1.56	3.81	0.46	3.34	-1.46	9.33	22.50	1656	63.94	14027	1.14	0.66	1324	This study
Castanea crenata	Forestry and Forest Products Research Institute eastern Japan	140.133	36.000	EFM	TMD	D			8.10			9.39	0.58	8.81			14.33	1344	44.11	12976	1.26	0.47	1028	Harayama et al., Proceedings of the Royal Society B, Biological Sciences (2019) 286, 20190799
Castanopsis chinensis	Dinghu Mountain Guangdong Province	112.024	23.922	EFM	SMF	E	L	-1.68	9.15	93.83	-2.35	5.42	0.71	4.71	-2.11	14.04	22.50	1656	63.94	14027	1.14	0.66	1324	This study
Castanopsis chrysophylla	McDonald Forest near Corvallis OR USA	-123.300	44.633	RKM	TMD	E		-2.40	9.10		-2.68						10.64	1702	71.14	12925	1.70	0.39	969	Johnson et al., Plant, Cell & Environment (2009) 32, 828-836
Castanopsis fissa	Dinghu Mountain Guangdong Province	112.024	23.922	EFM	SMF	E	L	-0.73	9.28	83.14	-2.35	5.58	0.59	4.99	-2.07	17.38	22.50	1656	63.94	14027	1.14	0.66	1324	This study
Casuarina pauper	Fowlers Gap	141.678	-31.073	DRKM	DES	E		-6.21	5.72	589.28							19.21	236	28.47	19649	0.15	1.51	1527	Blackman et al., Annals of Botany (2014) 114, 435–440
Ceanothus tomentosus	Santa Margarita Ecological Reserve	-117.150	33.483	EFM	DES	E			5.90	177.91							16.40	360	86.50	18221	0.26	0.99	1432	Pivovaroff et al., New Phytologist (2014) 203, 842–850
Cedrela fissilis	Atlantic Forest at Iguazú National Park	-54.333	-25.617	RKM	TRR	D		-1.70	5.10	32.00	-1.28						20.36	1765	17.79	16055	1.09	0.59	1619	Villagra et al., Tree Physiology (2013) 33, 1308-1318
Cedrela montana	Yanachaga	-75.350	-10.516	RKM	MRF	E		-1.36		108.42							15.57	3170	55.32	13612	0.65	0.47	1560	Blackman et al., Oecologia (2012) 168, 1-10
Celtis timorensis	Dalian Karst Forest Park Pingxiang China	106.747	22.123	RKM	SMF	E		-1.16	24.56	153.40	-0.88						21.96	1470	76.10	14763	0.91	0.57	1354	Zhang et.al., Functional Ecology (2020) 35, 566-577
Cercis siliquastrum	Trieste Italy	13.806	45.648	HPFM	TMD	D			9.72								13.22	1284	20.96	12290	1.39	0.55	822	Tyree et al., Journal of Experimental Botany (2004) 56, 737-744
Cercocarpus betuloides	California Mexico	-118.701	34.045	EFM	WS	E		-2.80	4.38		-2.60						16.28	392	99.84	17516	0.39	0.77	1230	Scoffoni et al., Plant Physiology (2017) 173, 1197-1210
Chassalia chartacea	Badas Forest Reserve	114.460	4.570	HPFM	TRR	E			8.89								27.32	3133	24.04	17377	2.08	0.62	1463	Becker et al., (1999) Tree Physiology 19, 445-452
Chromolaena odorata	Badas Forest Reserve	114.460	4.570	HPFM	TRR	E			13.89								27.32	3133	24.04	17377	2.08	0.62	1463	Becker et al., (1999) Tree Physiology 19, 445-452
Chrysophyllum lanceolatum	Dinghu Mountain Guangdong Province	112.024	23.922	EFM	SMF	E	S		1.26	65.15	-2.32	6.59	1.27	5.32	-2.18	15.36	22.50	1656	63.94	14027	1.14	0.66	1324	This study
Chusquea ramosissima	Iguazu National Park	-54.333	-25.617	RKM	TRR	D		-1.03	4.20		-1.98						20.36	2000	17.79	16055	1.09	0.59	1619	Saha et al., Plant Physiology (2009) 149, 1992-1999
Cinnamomum burmannii	Dalian Karst Forest Park Pingxiang China	106.747	22.123	RKM	SMF	E		-1.04	12.48	90.79	-2.47						21.96	1470	76.10	14763	0.91	0.57	1354	Zhang et.al., Functional Ecology (2020) 35, 566-577
Cipadessa baccifera	Dalian Karst Forest Park Pingxiang China	106.747	22.123	RKM	SMF	E		-1.29	37.02	48.96	-1.40						21.96	1470	76.10	14763	0.91	0.57	1354	This study
Clerodendrum fortunatum	Dinghu Mountain Guangdong Province	112.024	23.922	EFM	SMF	D	L		5.16	61.28	-1.35	5.03	0.85	4.18	-1.21	5.57	22.50	1656	63.94	14027	1.14	0.66	1324	This study
Clusia ducuoides	Yanachaga	-75.350	-10.516	RKM	MRF	E		-1.25		187.68							15.57	3170	55.32	13612	0.65	0.47	1560	Blackman et al., Oecologia (2012) 168, 1-10
Clusia elliptica	Yanachaga	-75.350	-10.516	RKM	MRF	E		-1.19		194.52							15.57	3170	55.32	13612	0.65	0.47	1560	Blackman et al., Oecologia (2012) 168, 1-10
Codiaeum variegatum	Xishuangbanna Tropical Botanical Garden	101.324	21.872	PBM	TRR	E		-0.92	18.54	104.87							21.70	1560	76.17	16433	0.97	0.70	1534	Chen et al., Planta (2009) 230, 459–468
Cofea arabica	Cambic Podzol in Viosa	-42.250	-20.750	EFM	TRR	E		-2.40	3.20		-2.10				-1.84		20.00	1200	73.30	15152	0.85	0.41	1564	Martins et al., Trees (2019) 33,1679–1693
Colliguaja integerrima	La Dora Ranch Santa Cruz Argentina	-71.050	-46.517	RKM	DES	E		-3.10	13.62		-3.71						9.00	188	45.40	13196	0.19	0.55	842	Bucci et al.,Plant Cell and Environment (2013) 36, 2163-2174
Coprosma nitida	Mount Field Sub-alpine rain forest	146.623	-42.679	RKM	MRF	E		-1.95	12.82	174.70	-2.10						6.25	1530	20.46	13358	2.11	0.22	683	Blackman et al., New Phytologist (2010) 188, 1113-1123
Cordia alliodora	Barro Colorado Island Panam	-79.849	9.157	HPFM	TRR	E			9.61								26.43	2394	64.48	19277	1.87	0.53	1394	Tyree et al., Journal of Experimental Botany (2004) 56, 737-744
Cordia americana	Atlantic Forest at Iguazú National Park	-54.333	-25.617	RKM	TRR	E		-1.63	6.40	56.90	-1.58						20.36	1765	17.79	16055	1.09	0.59	1619	Villagra et al., Tree Physiology (2013) 33, 1308-1318
Corylus cornuta	McDonald Forest near Corvallis OR USA	-123.300	44.633	RKM	TMD	D		-2.65									10.64	1702	71.14	12925	1.70	0.39	969	McCulloh et al., Tree Physiology (2015) 35, 723-731
Corymbia citriodora	Princess Hills	145.490	-18.290	DRKM	WS	E		-3.78	2.91	116.45		9.94	2.80	7.07			21.30	1079	97.62	19635	0.72	0.73	1574	Blackman et al., Annals of Botany (2018) 122, 59–67
Corymbia gummifera	Ku-ring-gai	151.147	-33.679	DRKM	WS	E		-3.33	5.44	228.07							16.97	1210	29.01	16719	1.03	0.54	1193	Blackman et al., Annals of Botany (2014) 114, 435–440
Corymbia intermedia	Princess Hills	145.492	-18.295	DRKM	WS	E		-3.97	1.82	135.34							20.90	1139	97.62	19635	0.72	0.73	1574	Blackman et al., Annals of Botany (2014) 114, 435–440
Corymbia trachyphloia	Princess Hills	145.492	-18.295	DRKM	WS	E		-3.30	2.39	145.29							20.90	1139	97.62	19635	0.72	0.73	1574	Blackman et al., Annals of Botany (2014) 114, 435–440
Craibiodendron scleranthum	Dinghu Mountain Guangdong Province	112.024	23.922	EFM	SMF	E	S	-1.51	7.87	107.35	-1.76	6.48	1.12	5.36	-1.61	10.23	22.50	1656	63.94	14027	1.14	0.66	1324	This study
Cratoxylum cochinchinense	Dinghu Mountain Guangdong Province	112.024	23.922	EFM	SMF	E	L	-0.50	12.04	61.52	-1.44	7.09	2.13	4.96	-1.34	14.55	22.50	1656	63.94	14027	1.14	0.66	1324	This study
Cryptocarya chinensis	Dinghu Mountain Guangdong Province	112.024	23.922	EFM	SMF	E	S	-1.68	4.82	91.54	-1.52	4.79	0.56	4.23	-1.37	20.92	22.50	1656	63.94	14027	1.14	0.66	1324	This study
Cryptocarya concinna	Dinghu Mountain Guangdong Province	112.024	23.922	EFM	SMF	E	S	-0.72	2.60	95.24	-1.75	5.74	1.23	4.50	-1.62	28.49	22.50	1656	63.94	14027	1.14	0.66	1324	This study
Curatella americana	Santa Rosa National Park Costa Rica	-85.602	10.906	EFM	TS	E		-2.30	21.10		-1.91						25.90	1703	91.20	20533	1.05	0.74	1675	Brodribb & Holbrook Plant, Cell & Environment (2006) 29, 2205-2215
Cyathodes straminea	Mount Field Sub-alpine rain forest	146.623	-42.679	RKM	MRF	E		-2.00	2.91	199.50	-2.02						6.25	1530	20.46	13358	2.11	0.22	683	Blackman et al., New Phytologist (2010) 188, 1113-1123
Dalbergia refusa	Santa Rosa National Park Costa Rica	-85.602	10.906	EFM	TS	E			19.50								25.90	1703	91.20	20533	1.05	0.74	1675	Brodribb & Holbrook Plant, Cell & Environment (2006) 29, 2205-2215
Decaspermum gracilentum	Dalian Karst Forest Park Pingxiang China	106.747	22.123	RKM	SMF	E		-2.02	22.99	122.74	-1.89						21.96	1470	76.10	14763	0.91	0.57	1354	Zhang et.al., Functional Ecology (2020) 35, 566-577
Delavaya toxocarpa	Dalian Karst Forest Park Pingxiang China	106.747	22.123	RKM	SMF	E		-0.94	14.82	91.71	-2.27						21.96	1470	76.10	14763	0.91	0.57	1354	Zhang et.al., Functional Ecology (2020) 35, 566-577
Dendropanax arboreus	Barro Colorado Island Panam	-79.849	9.157	HPFM	TRR	E			8.11								26.43	2394	64.48	19277	1.87	0.53	1394	Tyree et al., Journal of Experimental Botany (2004) 56, 737-744
Desmos chinensis	Dalian Karst Forest Park Pingxiang China	106.747	22.123	RKM	SMF	E		-1.24	27.50	66.74	-1.35						21.96	1470	76.10	14763	0.91	0.57	1354	Zhang et.al., Functional Ecology (2020) 35, 566-577
Diospyros eriantha	Dinghu Mountain Guangdong Province	112.024	23.922	EFM	SMF	E	S		1.76	61.15	-1.68	4.36	0.62	3.74	-1.51	8.79	22.50	1656	63.94	14027	1.14	0.66	1324	This study
Diospyros morrisiana	Dinghu Mountain Guangdong Province	112.024	23.922	EFM	SMF	E	S	-1.47	3.87	73.90	-1.82	7.09	0.81	6.28	-1.49	16.13	22.50	1656	63.94	14027	1.14	0.66	1324	This study
Diospyros texana	Edwards PlateauTexas USA	-98.476	31.045	RKM	WS	D		-2.58	27.42	190.23					-2.13	9.85	19.50	702	32.51	17245	0.49	0.86	589	Johnson et al., Functional Ecology (2018) 32, 894–903.
Diospyros yunnanensis	Yuanjiang Savanna Ecosystem Research Station	102.167	23.450	PBM	TS	D		-2.68	14.18	110.40							24.70	733	86.71	15576	0.66	0.70	1550	Zhang et al., Forests (2019) 10, 697
Diplospora dubia	Dinghu Mountain Guangdong Province	112.024	23.922	EFM	SMF	E	S	-0.62	4.09	90.62	-1.93	7.64	0.66	6.98	-1.37	8.50	22.50	1656	63.94	14027	1.14	0.66	1324	This study
Dodonaea viscosa	Round Hill	146.160	-32.980	DRKM	DES	E		-5.30	3.10	109.27		11.90	3.13	8.77			17.90	526	14.15	18130	0.29	1.06	1474	Blackman et al., Annals of Botany (2018) 122, 59–67
Drimys winteri	Chile Puyehue	-72.300	-40.833	RKM	MRF	E			3.82	208.73							8.03	3000	49.05	11792	2.31	0.31	828	Brodribb et al., New Phytologist (2005) 165, 839–846
Drypetes indica	Xishuangbanna Tropical Botanical Garden	101.324	21.872	RKM	TRR	E		-1.73	12.50	105.20	-2.26						21.70	1560	76.17	16433	0.97	0.70	1534	Chen et al., Planta (2009) 230, 459–468
Dysoxylum papuanum	Cape Tribulation Australia	145.449	-16.104	DRKM	TRR	E		-2.24	3.53		-2.12				-1.85		24.90	4141	68.54	19450	1.40	0.57	1491	Nolf et al., Plant, Cell & Environment (2015) 38, 2652-2661
Dysoxylum pettigrewianum	Cape Tribulation Australia	145.449	-16.104	RKM	TRR	E			7.80								23.18	3102	68.54	19450	1.40	0.57	1491	Franks Plant, Cell & Environment (2006) 29, 584–592
Elaeocarpus grandis	Cape Tribulation Australia	145.449	-16.104	DRKM	TRR	E		-1.66	20.19		-2.16				-1.76		24.90	4141	68.54	19450	1.40	0.57	1491	Nolf et al., Plant, Cell & Environment (2015) 38, 2652-2661
Engelhardtia roxburghiana	Dinghu Mountain Guangdong Province	112.024	23.922	EFM	SMF	E	S	-1.99	5.43	93.82	-1.66	5.71	0.81	4.90	-1.53	15.18	22.50	1656	63.94	14027	1.14	0.66	1324	This study
Eremophila deserti	Round Hill	146.156	-32.976	DRKM	DES	E		-4.15	5.70	201.90							17.46	383	14.15	18130	0.29	1.06	1474	Blackman et al., Annals of Botany (2014) 114, 435–440
Eremophila glabra	Round Hill	146.160	-32.980	DRKM	DES	E		-5.69	4.15	159.52		8.87	1.81	7.07			17.90	306	14.15	18130	0.29	1.06	1474	Blackman et al., Annals of Botany (2018) 122, 59–67
Eremophila longifolia	Fowlers Gap	141.678	-31.073	DRKM	DES	E		-5.64	6.79	248.46							19.21	236	28.47	19649	0.15	1.51	1527	Blackman et al., Annals of Botany (2014) 114, 435–440
Eremophila sturtii	Fowlers Gap	141.678	-31.073	DRKM	DES	E		-6.36	4.27	239.22							19.21	236	28.47	19649	0.15	1.51	1527	Blackman et al., Annals of Botany (2014) 114, 435–440
Eucalyptus acmenoides	Tasmania Australia	145.492	-18.295	DRKM	WS	E		-4.01	3.20	206.17							20.90	1139	97.62	19635	0.72	0.73	1574	Blackman et al., Annals of Botany (2014) 114, 435–440
Eucalyptus capitellata	Princess Hills	151.147	-33.679	DRKM	WS	E		-2.73	12.97	287.66							16.97	1210	29.01	16719	1.03	0.54	1193	Blackman et al., Annals of Botany (2014) 114, 435–440
Eucalyptus coccifera	Ku-ring-gai	146.623	-42.679	RKM	MRF	E		-2.65	8.91	253.40	-2.36						6.25	1530	20.46	13358	2.11	0.22	683	Blackman et al., New Phytologist (2010) 188, 1113-1123
Eucalyptus crebra	Mount Field Sub-alpine rain forest	150.922	-32.778	DRKM	WS	E		-4.65	2.26	149.48							16.28	779	33.78	17125	0.57	0.65	1365	Blackman et al., Annals of Botany (2014) 114, 435–440
Eucalyptus globulus	Yengo	147.330	-42.882	EFM	WS	E		-2.97	13.20								11.89	737	16.35	13819	0.64	0.41	931	Brodribb & Holbrook Plant, Cell & Environment (2006) 29, 2205-2215
Eucalyptus haemastoma	Hobart Australia	151.147	-33.679	DRKM	WS	E		-3.48	8.77	265.28							16.97	1210	29.01	16719	1.03	0.54	1193	Blackman et al., Annals of Botany (2014) 114, 435–440
Eucalyptus obliqua	Ku-ring-gai	144.218	-37.868	DRKM	TMD	E		-3.71	14.41	243.31	-1.70						13.00	638	18.63	15398	0.68	0.47	1045	Pritzkow et al., Tree Physiology (2020), 40, 215–229
Eucalyptus obliqua	southeast Australia	144.157	-37.620	DRKM	TMD	E		-3.14	11.81	207.47	-1.69						12.00	726	19.95	15436	0.77	0.44	1052	Pritzkow et al., Tree Physiology (2020), 40, 215–229
Eucalyptus obliqua	southeast Australia	144.119	-37.359	DRKM	TMD	E		-3.17	12.53	213.68	-1.50						11.50	822	29.78	15589	0.83	0.44	1088	Pritzkow et al., Tree Physiology (2020), 40, 215–229
Eucalyptus obliqua	southeast Australia	144.126	-37.406	DRKM	TMD	E		-2.93	13.07	231.48	-1.68						11.00	899	30.45	15504	0.96	0.41	1061	Pritzkow et al., Tree Physiology (2020), 40, 215–229
Eucalyptus obliqua	southeast Australia	144.181	-37.418	DRKM	TMD	E		-2.77	10.18	222.22	-1.62						10.40	1016	30.57	15408	1.11	0.39	1032	Pritzkow et al., Tree Physiology (2020), 40, 215–229
Eucalyptus pulchella	southeast Australia	147.950	-42.033	DRKM	WS	E		-4.49	8.66								11.26	652	15.19	14182	0.73	0.39	923	Skelton et al., New Phytologist (2017) 215, 1399–1412
Eucalyptus punctata	Yengo	150.920	-32.780	DRKM	WS	E		-3.76	4.59	216.55		10.09	2.69	7.82			16.60	932	33.78	17125	0.57	0.65	1365	Blackman et al., Annals of Botany (2018) 122, 59–67
Eucalyptus socialis	Round Hill	146.160	-32.980	DRKM	DES	E		-7.03	3.70	307.12		12.56	2.77	9.79			17.90	307	14.15	18130	0.29	1.06	1474	Blackman et al., Annals of Botany (2018) 122, 59–67
Eucalyptus sparsifolia	Yengo	150.920	-32.780	DRKM	WS	E		-3.16	5.99	250.09		9.96	2.30	8.22			16.60	881	33.78	17125	0.57	0.65	1365	Blackman et al., Annals of Botany (2018) 122, 59–67
Eucalyptus tetrodonta	Daly River catchment Northern Territory of Australia	131.420	-13.040	RKM	TS	E		-1.50	40.00		-2.13						34.00	1200	106.44	21026	0.70	1.44	1883	Arndt et al. 2015. Tree Physiolgoy (2015) 35, 783-791
Eugenia bankensis	Badas Forest Reserve	114.460	4.570	HPFM	TRR	E			5.56								27.32	3133	24.04	17377	2.08	0.62	1463	Becker et al., (1999) Tree Physiology 19, 445-452
Eugenia pubescens	Yanachaga	-75.350	-10.516	RKM	MRF	E		-1.55		161.92							15.57	3170	55.32	13612	0.65	0.47	1560	Blackman et al., Oecologia (2012) 168, 1-10
Evodia lepta	Dinghu Mountain Guangdong Province	112.024	23.922	EFM	SMF	E	L	-1.06	3.79	66.78	-1.68	4.60	0.68	3.92	-1.46	13.04	22.50	1656	63.94	14027	1.14	0.66	1324	This study
Excentrodendron tonkinense	Dalian Karst Forest Park Pingxiang China	106.747	22.123	RKM	SMF	E		-1.38	19.38	146.20	-2.21						21.96	1470	76.10	14763	0.91	0.57	1354	Zhang et.al., Functional Ecology (2020) 35, 566-577
Exocarpos cupressiformis	Yengo	150.922	-32.778	DRKM	WS	E		-4.34	1.92	206.34							16.28	779	33.78	17125	0.57	0.65	1365	Blackman et al., Annals of Botany (2014) 114, 435–440
Fagus sylvatica	Kranzberg Forest	11.650	48.417	RKM	TMD	D		-1.88	34.20		-2.62				-1.85	16.20	7.80	650	32.47	11161	1.11	0.26	762	Tomasella et al., Tree Physiology (2017) 38, 198–211
Ficus fistulosa	Dinghu Mountain Guangdong Province	112.024	23.922	EFM	SMF	E	L		1.22	52.57	-0.77	4.17	0.74	3.43	-0.77	4.50	22.50	1656	63.94	14027	1.14	0.66	1324	This study
Ficus variolosa	Dinghu Mountain Guangdong Province	112.024	23.922	EFM	SMF	E	L		2.61	58.44	-1.29	10.64	0.87	9.77	-1.13	9.54	22.50	1656	63.94	14027	1.14	0.66	1324	This study
Flindersia maculosa	Fowlers Gap	141.678	-31.073	DRKM	DES	E		-5.00	2.99	160.38							19.21	236	28.47	19649	0.15	1.51	1527	Blackman et al., Annals of Botany (2014) 114, 435–440
Fraxinus chinensis	Yangling Shaanxi Province China	108.100	34.240	RKM	TMD	D		-1.41	5.38								13.31	647	72.94	14318	0.53	0.56	1173	Zuo et al., Acta Ecologica Sinica,(2012), 32, 5087-5094
Fraxinus mandshurica	Changbai mountain, China	128.470	42.400	RKM	TMD	D		-1.39	8.95		-2.66						3.01	655	95.49	13268	0.80	1.97	816	Liu et al., Tree Physiology (2015) 35, 1333-1342.
Fraxinus mandshurica	Maoershan Forest Ecosystem Research Station	127.670	45.400	RKM	TMD	D		-0.82	16.82	65.50	-1.82						3.10	629	106.77	13495	0.85	0.35	792	Jin et al., Functional Plant Biology (2016) 43, 1082–1090
Fraxinus ornus	Noghere Italy	13.820	45.586	HPFM	TMD	D			15.06	52.20		15.12					13.94	1064	22.05	12353	1.30	0.59	843	Gortan et al., Tree Physiology (2009) 29, 529–539
Fraxinus ornus	Bosco Bovedo Italy	13.764	45.682	HPFM	TMD	D			9.56	52.80		13.85					12.68	1402	21.45	12319	1.34	0.55	832	Gortan et al., Tree Physiology (2009) 29, 529–539
Fraxinus ornus	Monte Valerio Italy	13.796	45.661	HPFM	TMD	D			9.72	53.30							13.22	1284	21.19	12299	1.36	0.55	833	Gortan et al., Tree Physiology (2009) 29, 529–539
Fraxinus ornus	Piccolo Lanaro Italy	13.796	45.732	HPFM	TMD	D			15.17	80.20							11.63	1605	21.25	12223	1.50	0.41	829	Gortan et al., Tree Physiology (2009) 29, 529–539
Fraxinus ornus	Monrupino Italy	13.810	45.719	HPFM	TMD	D			12.39	58.60							11.63	1605	20.92	12226	1.48	0.42	815	Gortan et al., Tree Physiology (2009) 29, 529–539
Fraxinus ornus	San Pelagio Italy	13.697	45.770	HPFM	TMD	D			12.11	59.10							12.30	1431	21.65	12266	1.40	0.44	819	Gortan et al., Tree Physiology (2009) 29, 529–539
Fraxinus ornus	Area di Ricerca Italy	13.827	45.662	HPFM	TMD	D			10.44	61.30							13.22	1284	20.85	12283	1.50	0.44	843	Gortan et al., Tree Physiology (2009) 29, 529–539
Fraxinus ornus	Medeazza Italy	13.596	45.793	HPFM	TMD	D			13.44	98.70							12.73	1398	22.48	12251	1.30	0.47	806	Gortan et al., Tree Physiology (2009) 29, 529–539
Fraxinus ornus	Sgonico Italy	13.751	45.734	HPFM	TMD	D			8.94	83.10							11.89	1620	21.24	12223	1.49	0.42	887	Gortan et al., Tree Physiology (2009) 29, 529–539
Fraxinus ornus	Ceroglie Italy	13.650	45.788	HPFM	TMD	D			13.22	88.40							12.67	1326	22.08	12245	1.35	0.47	817	Gortan et al., Tree Physiology (2009) 29, 529–539
Fraxinus ornus	Percedol Italy	13.803	45.706	HPFM	TMD	D			9.56	67.60							12.14	1532	20.91	12266	1.46	0.45	863	Gortan et al., Tree Physiology (2009) 29, 529–539
Fraxinus ornus	Grozzana Italy	13.908	45.631	HPFM	TMD	D			10.00	61.20							10.86	1634	20.55	12268	1.58	0.38	819	Gortan et al., Tree Physiology (2009) 29, 529–539
Fraxinus ornus	Gropada Italy	13.848	45.669	HPFM	TMD	D			9.44	69.20							11.51	1588	21.03	12274	1.53	0.41	787	Gortan et al., Tree Physiology (2009) 29, 529–539
Fraxinus ornus	Banne Italy	13.808	45.684	HPFM	TMD	D			10.11	80.40							12.14	1532	20.83	12284	1.47	0.45	803	Gortan et al., Tree Physiology (2009) 29, 529–539
Fraxinus ornus	San Lorenzo Italy	13.863	45.629	HPFM	TMD	D			10.61	77.50							12.12	1516	20.36	12285	1.50	0.44	815	Gortan et al., Tree Physiology (2009) 29, 529–539
Fraxinus ornus	Vedetta Slataper Italy	13.702	45.724	HPFM	TMD	D			8.22	83.60							12.30	1334	21.68	12297	1.36	0.47	804	Gortan et al., Tree Physiology (2009) 29, 529–539
Fraxinus ornus	Borgo Grotta Italy	13.760	45.709	HPFM	TMD	D			12.28	57.80							11.89	1620	21.16	12258	1.43	0.46	840	Gortan et al., Tree Physiology (2009) 29, 529–539
Fraxinus ornus	Samatorza Italy	13.702	45.758	HPFM	TMD	D			10.28	66.30							12.30	1431	21.73	12267	1.41	0.45	825	Gortan et al., Tree Physiology (2009) 29, 529–539
Fraxinus ornus	Casa Romana Italy	13.643	45.759	HPFM	TMD	D			8.39	80.70							12.67	1326	22.15	12294	1.31	0.48	838	Gortan et al., Tree Physiology (2009) 29, 529–539
Fraxinus ornus	Cernizza Italy	13.592	45.780	HPFM	TMD	D			8.39	100.60							13.00	1290	22.60	12282	1.26	0.48	868	Gortan et al., Tree Physiology (2009) 29, 529–539
Fraxinus ornus	Val Rosandra Italy	13.869	45.620	HPFM	TMD	D			12.11	62.20							13.22	1255	20.92	12296	1.41	0.50	895	Gortan et al., Tree Physiology (2009) 29, 529–539
Freziera uncinata	Yanachaga	-75.350	-10.516	RKM	MRF	E		-1.20		153.68							15.57	3170	55.32	13612	0.65	0.47	1560	Blackman et al., Oecologia (2012) 168, 1-10
Gastrolobium grandiflorum	Princess Hills	145.490	-18.290	DRKM	WS	E		-2.52	7.78	148.33		8.79	1.08	7.72			21.30	640	97.62	19635	0.72	0.73	1574	Blackman et al., Annals of Botany (2018) 122, 59–67
Gaultheria hispida	Mount Field Sub-alpine rain forest	146.623	-42.679	RKM	MRF	E		-1.32	6.75	172.30	-2.08						6.25	1530	20.46	13358	2.11	0.22	683	Blackman et al., New Phytologist (2010) 188, 1113-1123
Geijera parviflora	Round Hill	146.160	-32.980	DRKM	DES	E		-5.29	1.77	151.02		10.62	2.69	7.94			17.90	530	14.15	18130	0.29	1.06	1474	Blackman et al., Annals of Botany (2018) 122, 59–67
Genipa americana	Santa Rosa National Park Costa Rica	-85.602	10.906	EFM	TS	E		-2.55	17.00		-2.55						25.90	1703	91.20	20533	1.05	0.74	1675	Brodribb & Holbrook Plant, Cell & Environment (2006) 29, 2205-2215
Gevuina avellana	Lago Puelo National Park ChubutArgentina	-71.624	-42.084	RKM	TMD	E			40.12		-1.39						11.00	1200	61.29	13490	1.10	0.40	1069	Bucci et al., Plant, Cell & Environment (2019) 42, 1603–1614
Gironniera subaequalis	Dinghu Mountain Guangdong Province	112.024	23.922	EFM	SMF	E	L	-0.90	3.68	69.10	-1.09	7.28	1.97	5.31	-0.98	25.58	22.50	1656	63.94	14027	1.14	0.66	1324	This study
Gliricidia sepium	Santa Rosa National Park Costa Rica	-85.567	10.867	RKM	TS	D			35.94	70.03							26.46	1528	89.87	20538	1.05	0.76	1694	Brodribb et al., New Phytologist (2005) 165, 839–846
Glochidion eriocarpum	Dinghu Mountain Guangdong Province	112.024	23.922	EFM	SMF	E	L	-1.07	7.64	50.26	-1.66	8.50	1.05	7.45	-1.56	15.93	22.50	1656	63.94	14027	1.14	0.66	1324	This study
Glyricidia sepium	Santa Rosa National Park Costa Rica	-85.602	10.906	RKM	TS	D		-1.91	22.90		-1.61						25.90	1703	91.20	20533	1.05	0.74	1675	Brodribb et al., Plant Physiology (2003) 132, 2166-2173
Gnetum brunonianum	Xishuangbanna Tropical Botanical Garden	101.420	21.680	RKM	TRR	E		-1.47	7.56								21.70	1550	79.35	16369	1.12	0.64	1468	Song et al., Chinese Journal of Plant Ecology (2020) 44, 192–204
Gnetum gnemon	Xishuangbanna Tropical Botanical Garden	101.420	21.680	RKM	TRR	E		-1.56	11.21								21.70	1550	79.35	16369	1.12	0.64	1468	Song et al., Chinese Journal of Plant Ecology (2020) 44, 192–204
Gnetum parvifolium	Xishuangbanna Tropical Botanical Garden	101.420	21.680	RKM	TRR	E		-1.49	14.82								21.70	1550	79.35	16369	1.12	0.64	1468	Song et al., Chinese Journal of Plant Ecology (2020) 44, 192–204
Grevillea buxifolia	Ku-ring-gai	151.150	-33.680	DRKM	WS	E		-2.61	2.62	125.13		11.22	3.32	7.90			17.00	1080	28.58	16724	1.03	0.54	1193	Blackman et al., Annals of Botany (2018) 122, 59–67
Grevillea glauca	Princess Hills	145.490	-18.290	DRKM	WS	E		-2.79	3.62	151.63		7.26	1.42	6.87			21.30	1160	97.62	19635	0.72	0.73	1574	Blackman et al., Annals of Botany (2018) 122, 59–67
Grevillea mucronulata	Yengo	150.920	-32.780	DRKM	WS	E		-3.62	1.81	75.22		11.87	3.31	8.56			16.60	925	33.78	17125	0.57	0.65	1365	Blackman et al., Annals of Botany (2018) 122, 59–67
Grevillea parallela	Princess Hills	145.492	-18.295	DRKM	WS	E		-3.11	4.03	212.09							20.90	1139	97.62	19635	0.72	0.73	1574	Blackman et al., Annals of Botany (2014) 114, 435–440
Hakea gibbosa	Ku-ring-gai	151.147	-33.679	DRKM	WS	E		-2.58	9.66	405.00							16.97	1210	29.01	16719	1.03	0.54	1193	Blackman et al., Annals of Botany (2014) 114, 435–440
Hakea lissosperma	Mount Field Sub-alpine rain forest	146.623	-42.679	RKM	MRF	E		-2.85	13.91	772.40	-2.67						6.25	1530	20.46	13358	2.11	0.22	683	Blackman et al., New Phytologist (2010) 188, 1113-1123
Hakea sericea	Ku-ring-gai	151.147	-33.679	DRKM	WS	E		-3.03	6.22	297.90							16.97	1210	29.01	16719	1.03	0.54	1193	Blackman et al., Annals of Botany (2014) 114, 435–440
Hakea teretifolia	Ku-ring-gai	151.150	-33.680	DRKM	WS	E		-2.49	19.77	446.97		8.56	4.27	4.29			17.00	1191	28.58	16724	1.03	0.54	1193	Blackman et al., Annals of Botany (2018) 122, 59–67
Hedyosmum anisodorum	Yanachaga	-75.350	-10.516	RKM	MRF	E		-1.14		93.89							15.57	3170	55.32	13612	0.65	0.47	1560	Blackman et al., Oecologia (2012) 168, 1-10
Hedyosmum lechleri	Yanachaga	-75.350	-10.516	RKM	MRF	E		-1.09		116.45							15.57	3170	55.32	13612	0.65	0.47	1560	Blackman et al., Oecologia (2012) 168, 1-10
Helicia reticulata	Dinghu Mountain Guangdong Province	112.024	23.922	EFM	SMF	E	S		0.76	91.62	-1.64	3.63	0.76	2.87	-1.51	19.64	22.50	1656	63.94	14027	1.14	0.66	1324	This study
Heritiera albiflora	Badas Forest Reserve	114.460	4.570	HPFM	TRR	E			8.33								27.32	3133	24.04	17377	2.08	0.62	1463	Becker et al., (1999) Tree Physiology 19, 445-452
Heteromeles arbutifolia	Santa Margarita Ecological Reserve	-117.150	33.483	EFM	DES	E			2.71	210.68							16.40	360	86.50	18221	0.26	0.99	1432	Pivovaroff et al., New Phytologist (2014) 203, 842–850
Hevea brasiliensis	Xishuangbanna Tropical Botanical Garden	101.324	21.872	RKM	TRR	D		-1.06	10.04	75.00	-2.11						21.70	1560	76.17	16433	0.97	0.70	1534	Chen et al., Planta (2009) 230, 459–468
Hirtella racemosa	Santa Rosa National Park Costa Rica	-85.602	10.906	RKM/EFM	TS	E		-2.24	7.86								28.00	1528	91.20	20533	1.05	0.74	1675	Brodribb & Jordan, Plant, Cell and Environment (2008) 31, 1557–1564; Brodribb et al. 2004. New Phytologist. 162: 663-670
Hymenaea martiana	Instituto Brasileiro de Geografia e Estat stica	-47.883	-15.933	RKM	TS	E		-1.40	28.50	103.60	-2.64				-2.03		20.44	1500	79.26	16470	1.07	0.62	1542	Hao et al., Oecologia (2008) 155, 405-415
Hymenaea stignocarpa	Instituto Brasileiro de Geografia e Estat stica	-47.883	-15.933	RKM	TS	E		-1.60	55.50	145.20	-2.32				-2.35		20.44	1500	79.26	16470	1.07	0.62	1542	Hao et al., Oecologia (2008) 155, 405-415
Hyparrhenia rufa	Santa Rosa National Park Costa Rica	-85.602	10.906	EFM	TS	D			18.99								28.00	1528	91.20	20533	1.05	0.74	1675	Brodribb & Jordan, Plant, Cell and Environment (2008) 31, 1557–1564
Hypericum monogynum	Dalian Karst Forest Park Pingxiang China	106.747	22.123	RKM	SMF	E		-1.35	48.91	61.55	-1.77						21.96	1470	76.10	14763	0.91	0.57	1354	Zhang et.al., Functional Ecology (2020) 35, 566-577
Jacksonia scoparia	Yengo	150.922	-32.778	DRKM	WS	D		-3.33	3.21	227.77							16.28	779	33.78	17125	0.57	0.65	1365	Blackman et al., Annals of Botany (2014) 114, 435–440
Juglans mandshurica	Changbai mountain, China	128.470	42.400	RKM	TMD	D		-1.54	22.50		-2.09						3.01	655	95.49	13268	0.80	1.97	816	Liu et al., Tree Physiology (2015) 35, 1333-1342.
Juglans mandshurica	Maoershan Forest Ecosystem Research Station	127.670	45.400	RKM	TMD	D		-0.65	40.43	80.46	-1.21						3.10	629	106.77	13495	0.85	0.35	792	Jin et al., Functional Plant Biology (2016) 43, 1082–1090
Juglans regia	Trieste Italy	13.806	45.648	HPFM	TMD	D			13.39								13.22	1284	20.96	12290	1.39	0.55	820	Tyree et al., Journal of Experimental Botany (2004) 56, 737-744
Keckiella antirrhinoides	Santa Margarita Ecological Reserve	-117.150	33.483	EFM	DES	D			8.94	82.08							16.40	360	86.50	18221	0.26	0.99	1432	Pivovaroff et al., New Phytologist (2014) 203, 842–850
Khaya senegalensis	Daly River catchment Northern Territory of Australia	131.420	-13.040	RKM	TS	E		-2.30	16.00		-2.77						34.00	1200	106.21	21027	0.70	1.44	1883	Arndt et al. 2015. Tree Physiolgoy (2015) 35, 783-791
Kielmeyera coriacea	Instituto Brasileiro de Geografia e Estat stica	-47.883	-15.933	RKM	TS	D		-1.40	25.45		-1.78						20.44	1500	79.26	16470	1.07	0.62	1542	Bucci et al., Brazilian Journal of Plant Physiology (2008) 20, 233-245
Lambertia formosa	Ku-ring-gai	151.150	-33.680	DRKM	WS	E		-3.14	6.64	233.52		9.55	3.23	6.32			17.00	1109	28.58	16724	1.03	0.54	1193	Blackman et al., Annals of Botany (2018) 122, 59–67
Lannea coromandelica	Yuanjiang Savanna Ecosystem Research Station	102.167	23.450	PBM	TS	D		-1.04	43.10	66.70							24.80	714	86.71	15576	0.66	0.70	1550	Zhang et al., Forests (2019) 10, 697
Laurelia phillipiana	Chile Puyehue	-72.300	-40.833	RKM	MRF	E			6.08	209.41							8.03	3000	49.05	11792	2.31	0.31	828	Brodribb et al., New Phytologist (2005) 165, 839–846
Leptecophylla divaricata	Tasmania Australia	147.950	-42.033	DRKM	WS	E		-5.94	3.02								11.26	656	15.19	14182	0.73	0.39	923	Skelton et al., New Phytologist (2017) 215, 1399–1412
Leptospermum trinervium	Ku-ring-gai	151.150	-33.680	DRKM	WS	E		-3.90	3.66	131.55		11.70	3.55	8.15			17.00	1309	28.58	16724	1.03	0.54	1193	Blackman et al., Annals of Botany (2018) 122, 59–67
Licaria subsessilis	Yanachaga	-75.350	-10.516	RKM	MRF	E		-1.52		162.38							15.57	3170	55.32	13612	0.65	0.47	1560	Blackman et al., Oecologia (2012) 168, 1-10
Lindackeria laurina	Barro Colorado Island Panam	-79.849	9.157	HPFM	TRR	E			10.89								26.43	2394	64.48	19277	1.87	0.53	1394	Tyree et al., Journal of Experimental Botany (2004) 56, 737-744
Liquidambar styraciflua	Duke Forest located in Durham NC USA	-79.094	35.978	RKM	WS	D		-1.04	16.60								14.83	1165	10.61	15123	0.92	0.58	1270	Johnson et al., Tree Physiology (2016) 36, 983–993
Liriodendron tulipifera	Duke Forest located in Durham NC USA	-79.094	35.978	RKM	WS	D		-1.20	9.95								14.83	1165	10.61	15123	0.92	0.58	1270	Johnson et al., Tree Physiology (2016) 36, 983–993
Litsea glutinosa	Dalian Karst Forest Park Pingxiang China	106.747	22.123	RKM	SMF	E		-1.35	14.44	91.17	-1.06						21.96	1470	76.10	14763	0.91	0.57	1354	Zhang et.al., Functional Ecology (2020) 35, 566-577
Lomatia ferruginea	Chile Puyehue	-71.633	-38.633	RKM	MRF	E			12.48	248.91							7.69	3000	65.38	14866	1.76	0.36	1071	Brodribb et al., New Phytologist (2005) 165, 839–846
Lomatia hirsuta	Lago Puelo National Park ChubutArgentina	-71.624	-42.084	RKM	TMD	E			70.27		-1.30						11.00	1200	61.29	13490	1.10	0.40	1069	Bucci et al., Plant, Cell & Environment (2019) 42, 1603–1614
Lomatia polymorpha	Mount Field Sub-alpine rain forest	146.623	-42.679	RKM	MRF	E		-1.57	4.93	292.80	-2.47						6.25	1530	20.46	13358	2.11	0.22	683	Blackman et al., New Phytologist (2010) 188, 1113-1123
Lophostemon suaveolens	Princess Hills	145.490	-18.290	DRKM	WS	E		-3.94	2.12	136.87		9.57	1.14	8.43			21.30	1064	97.62	19635	0.72	0.73	1574	Blackman et al., Annals of Botany (2018) 122, 59–67
Luma apiculata	Lago Puelo National Park ChubutArgentina	-71.624	-42.084	RKM	TMD	E			100.03		-1.11						11.00	1200	61.29	13490	1.10	0.40	1069	Bucci et al., Plant, Cell & Environment (2019) 42, 1603–1614
Lycium chilense	La Dora Ranch Santa Cruz Argentina	-71.050	-46.517	RKM	DES	D		-2.97	4.94		-1.96						9.00	188	45.40	13196	0.19	0.55	842	Bucci et al.,Plant Cell and Environment (2013) 36, 2163-2174
Macaranga denticulata	Xishuangbanna Tropical Botanical Garden	101.324	21.872	PBM	TRR	D		-1.27	11.83	54.08							21.70	1560	76.17	16433	0.97	0.70	1534	Chen et al., Planta (2009) 230, 459–468
Macaranga denticulata	village of Prosecco	13.733	45.683	RKM	TMD	D		-2.84	7.30	96.60	-2.91	11.50			-2.30		12.66	1000	20.97	12313	1.43	0.46	822	Nardini et al., New Phytologist (2012) 196, 788-798
Macaranga triloba	Badas Forest Reserve	114.460	4.570	HPFM	TRR	E			49.44								27.32	3133	24.04	17377	2.08	0.62	1463	Becker et al., (1999) Tree Physiology 19, 445-452
Machilus velutina	Dinghu Mountain Guangdong Province	112.024	23.922	EFM	SMF	E	L	-1.25	1.99	82.70	-1.58	6.54	1.26	5.28	-1.51	20.52	22.50	1656	63.94	14027	1.14	0.66	1324	This study
Maclura tinctoria	Atlantic Forest at Iguazú National Park	-54.333	-25.617	RKM	TRR	D		-1.61	2.60	41.70	-1.85						20.36	1765	17.79	16055	1.09	0.59	1619	Villagra et al., Tree Physiology (2013) 33, 1308-1318
Malosma laurina	Santa Margarita Ecological Reserve	-117.150	33.483	EFM	DES	E			2.50	240.24							16.40	360	86.50	18221	0.26	0.99	1432	Pivovaroff et al., New Phytologist (2014) 203, 842–850
Maytenus boaria	Lago Puelo National Park ChubutArgentina	-71.624	-42.084	RKM	TMD	E			55.05		-1.70						11.00	1200	61.29	13490	1.10	0.40	1069	Bucci et al., Plant, Cell & Environment (2019) 42, 1603–1614
Melaleuca pallida	Yengo	150.922	-32.778	DRKM	WS	E		-3.87	1.91	151.44							16.28	779	33.78	17125	0.57	0.65	1365	Blackman et al., Annals of Botany (2014) 114, 435–440
Melaleuca pustulata	Tasmania Australia	147.950	-42.033	DRKM	WS	E		-6.90	5.29								11.26	654	15.19	14182	0.73	0.39	923	Skelton et al., New Phytologist (2017) 215, 1399–1412
Melaleuca uncinata	Round Hill	146.160	-32.980	DRKM	DES	E		-7.84	3.51	364.78		7.38	2.30	5.07			17.90	419	14.15	18130	0.29	1.06	1474	Blackman et al., Annals of Botany (2018) 122, 59–67
Melastoma malabathricum	Badas Forest Reserve	114.460	4.570	HPFM	TRR	E			30.56								27.32	3133	24.04	17377	2.08	0.62	1463	Becker et al., (1999) Tree Physiology 19, 445-452
Melastoma sanguineum	Dinghu Mountain Guangdong Province	112.024	23.922	EFM	SMF	E	L	-1.44	6.94	67.69	-1.34	3.26	1.19	2.07	-1.12	12.93	22.50	1656	63.94	14027	1.14	0.66	1324	This study
Memecylon ligustrifolium	Dinghu Mountain Guangdong Province	112.024	23.922	EFM	SMF	E	S	-1.87	1.68	123.18	-1.14	3.95	0.69	3.26			22.50	1656	63.94	14027	1.14	0.66	1324	This study
Merostachys claussenii	Iguazu National Park	-54.333	-25.617	RKM	TRR	D		-1.36	8.40		-1.68						20.36	2000	17.79	16055	1.09	0.59	1619	Saha et al., Plant Physiology (2009) 149, 1992-1999
Miconia adinantha	Yanachaga	-75.350	-10.516	RKM	MRF	E		-1.91		156.90							15.57	3170	55.32	13612	0.65	0.47	1560	Blackman et al., Oecologia (2012) 168, 1-10
Miconia aprica	Yanachaga	-75.350	-10.516	RKM	MRF	E		-1.55		107.04							15.57	3170	55.32	13612	0.65	0.47	1560	Blackman et al., Oecologia (2012) 168, 1-10
Miconia argentea	Barro Colorado Island Panam	-79.846	9.167	RKM	TS	D		-1.60	7.71								26.51	2440	66.20	19342	1.88	0.55	1392	McCulloh et al., Plant, Cell & Environment (2012) 35, 116-125; Tyree et al., Journal of Experimental Botany, (2004) 56, 737–744
Miconia barbeyana	Yanachaga	-75.350	-10.516	RKM	MRF	E		-1.68		102.41							15.57	3170	55.32	13612	0.65	0.47	1560	Blackman et al., Oecologia (2012) 168, 1-10
Micrantheum hexandrum	Tasmania Australia	147.950	-42.033	DRKM	WS	E		-7.31	3.55								11.26	657	15.19	14182	0.73	0.39	923	Skelton et al., New Phytologist (2017) 215, 1399–1412
Microdesmis caseariifolia	Dinghu Mountain Guangdong Province	112.024	23.922	EFM	SMF	E	S	-1.52	3.77	53.73	-1.95	5.71	0.80	4.90	-1.77	27.09	22.50	1656	63.94	14027	1.14	0.66	1324	This study
Micromyrtus sessilis	Round Hill	146.156	-32.976	DRKM	DES	E		-5.83	2.44	115.13							17.46	383	14.15	18130	0.29	1.06	1474	Blackman et al., Annals of Botany (2014) 114, 435–440
Millettia cubittii	Xishuangbanna Tropical Botanical Garden	101.420	21.680	RKM	TRR	E		-2.18	7.23								21.70	1550	79.35	16369	1.12	0.64	1324	Song et al., Chinese Journal of Plant Ecology (2020) 44, 192–204
Millettia dielsiana	Xishuangbanna Tropical Botanical Garden	101.420	21.680	RKM	TRR	D		-3.01	5.98								21.70	1550	79.35	16369	1.12	0.64	1468	Song et al., Chinese Journal of Plant Ecology (2020) 44, 192–204
Millettia leptobotrya	Xishuangbanna Tropical Botanical Garden	101.324	21.872	RKM	TRR	E		-2.90	5.82								21.56	1641	76.17	16433	0.97	0.70	1534	Zhu et al., Functional Ecology (2016) 30, 1740-1744
Millettia pachycarpa	Xishuangbanna Tropical Botanical Garden	101.420	21.680	RKM	TRR	E		-2.82	9.26								21.70	1550	79.35	16369	1.12	0.64	1468	Song et al., Chinese Journal of Plant Ecology (2020) 44, 192–204
Millettia versicolor	Xishuangbanna Tropical Botanical Garden	101.420	21.680	RKM	TRR	E		-2.82	8.01								21.70	1550	79.35	16369	1.12	0.64	1468	Song et al., Chinese Journal of Plant Ecology (2020) 44, 192–204
Mimulus aurantiacus	Santa Margarita Ecological Reserve	-117.150	33.483	EFM	DES	D			7.76	308.12							16.40	360	86.50	18221	0.26	0.99	1432	Pivovaroff et al., New Phytologist (2014) 203, 842–850
Mulinum spinosum	La Dora Ranch Santa Cruz Argentina	-71.050	-46.517	RKM	DES	D		-2.97	1.56		-2.67						9.00	188	45.40	13196	0.19	0.55	842	Bucci et al.,Plant Cell and Environment (2013) 36, 2163-2174
Myrceugenia exsucca	Lago Puelo National Park ChubutArgentina	-71.624	-42.084	RKM	TMD	E			80.04		-1.10						11.00	1200	61.29	13490	1.10	0.40	1069	Bucci et al., Plant, Cell & Environment (2019) 42, 1603–1614
Myrsine ferruginea	Instituto Brasileiro de Geografia e Estat stica	-47.883	-15.933	RKM	TS	E		-1.00	36.00	86.90	-1.79				-1.63		20.44	1500	79.26	16470	1.07	0.62	1542	Hao et al., Oecologia (2008) 155, 405-415
Myrsine guianensis	Instituto Brasileiro de Geografia e Estat stica	-47.883	-15.933	RKM	TS	E		-1.10	75.50	194.10	-1.76				-1.53		20.44	1500	79.26	16470	1.07	0.62	1542	Hao et al., Oecologia (2008) 155, 405-415
Myrsine pellucida	Yanachaga	-75.350	-10.516	RKM	MRF	E		-1.48		138.48							15.57	3170	55.32	13612	0.65	0.47	1560	Blackman et al., Oecologia (2012) 168, 1-10
Nicotiana glauca	Santa Margarita Ecological Reserve	-117.150	33.483	EFM	DES	E			8.38	115.30							16.40	360	86.50	18221	0.26	0.99	1432	Pivovaroff et al., New Phytologist (2014) 203, 842–850
Nitraria sphaerocarpa	Heihe River Basin in Gansu	100.117	39.400	HPFM	DES	D			1.50	72.98							7.60	117	95.12	16417	0.09	0.78	1114	Li et al., 2018; Water 2018, 10, 1036
Nothofagus alessandri	Los Ruiles	-72.500	-35.833	RKM	TMD	D		-1.70	8.62		-1.79						15.40	671	96.27	15903	0.82	0.36	1095	Bucci et al., Tree Physiology (2012) 32, 880-893
Nothofagus alpinus	Chile Puyehue	-71.633	-38.633	RKM	MRF	D			9.23	72.33							7.69	3000	65.38	14866	1.76	0.36	1071	Brodribb et al., New Phytologist (2005) 165, 839–846
Nothofagus antarctica	Baggilt Lake	-71.683	-43.267	RKM	TMD	D		-2.44	8.15		-1.73						3.60	1500	50.53	11833	1.17	0.34	813	Bucci et al., Tree Physiology (2012) 32, 880-893
Nothofagus antarctica	Huemules	-71.417	-42.917	RKM	TMD	D		-1.99	4.95		-1.73						9.60	1000	51.56	14201	0.74	0.42	934	Bucci et al., Tree Physiology (2012) 32, 880-893
Nothofagus cunninghamii	Mount Field Sub-alpine rain forest	146.623	-42.679	RKM	MRF	E		-1.70	3.88	186.70	-2.09						6.25	1530	20.46	13358	2.11	0.22	683	Blackman et al., New Phytologist (2010) 188, 1113-1123
Nothofagus dombeyi	Chile Puyehue	-71.633	-38.633	RKM	MRF	E			7.91	149.48							7.69	3000	65.38	14866	1.76	0.36	1071	Brodribb et al., New Phytologist (2005) 165, 839–846
Nothofagus dombeyi	Los Ruiles	-72.500	-35.833	RKM	TMD	E		-1.39	21.69		-1.63						15.30	671	96.27	15903	0.82	0.36	1095	Bucci et al., Tree Physiology (2012) 32, 880-893
Nothofagus dombeyi	Trevelin	-71.550	-43.117	RKM	TMD	E		-1.55	24.55		-1.63						10.00	1032	49.11	13618	1.21	0.42	960	Bucci et al., Tree Physiology (2012) 32, 880-893
Nothofagus dombeyi	Lago Puelo National Park ChubutArgentina	-71.624	-42.084	RKM	TMD	D		-1.42	18.43		-1.63						11.00	1200	61.29	13490	1.10	0.40	1069	Scholz et al., Trees (2014) 28, 1475–1487 Bucci et al., Plant Cell & Environment (2019) 42, 1603–1612
Nothofagus glauca	Los Ruiles	-72.500	-35.833	RKM	TMD	D		-0.94	10.46		-1.95						15.30	671	96.27	15903	0.82	0.36	1095	Bucci et al., Tree Physiology (2012) 32, 880-893
Nothofagus gunnii	Mount Field Sub-alpine rain forest	146.623	-42.679	RKM	MRF	D		-1.53	13.53	102.00	-1.82						6.25	1530	20.46	13358	2.11	0.22	683	Blackman et al., New Phytologist (2010) 188, 1113-1123
Nothofagus obliqua	Chile Puyehue	-71.633	-38.633	RKM	MRF	D			11.58	48.22							7.69	3000	65.38	14866	1.76	0.36	1071	Brodribb et al., New Phytologist (2005) 165, 839–846
Nothofagus obliqua	Los Ruiles	-72.500	-35.833	RKM	TMD	D		-1.20	20.15		-1.68						15.50	671	96.27	15903	0.82	0.36	1095	Bucci et al., Tree Physiology (2012) 32, 880-893
Nothofagus pumilio	Santa Rosa National Park Costa Rica	-85.567	10.867	RKM	TS	D			6.88	60.39							26.46	1528	89.87	20538	1.05	0.76	1694	Brodribb et al., New Phytologist (2005) 165, 839–846
Nothofagus pumilio	Baggilt Lake	-71.683	-43.267	RKM	TMD	D		-2.11	9.90		-1.68						3.60	1500	50.53	11833	1.17	0.34	813	Bucci et al., Tree Physiology (2012) 32, 880-893
Nothofagus pumilio	La Hoya	-71.300	-42.900	RKM	TMD	D		-1.83	12.49		-1.55						7.20	900	51.55	13710	0.56	0.45	978	Bucci et al., Tree Physiology (2012) 32, 880-893
Olea europaea	Santa Margarita Ecological Reserve	-117.150	33.483	EFM	DES	E			3.06	227.96							16.40	360	86.50	18221	0.26	0.99	1432	Pivovaroff et al., New Phytologist (2014) 203, 842–850
Olearia pinifolia	Mount Field Sub-alpine rain forest	146.623	-42.679	RKM	MRF	E		-1.71	2.52	314.10	-2.09						6.25	1530	20.46	13358	2.11	0.22	683	Blackman et al., New Phytologist (2010) 188, 1113-1123
Orites diversifolius	Mount Field Sub-alpine rain forest	146.623	-42.679	RKM	MRF	E		-1.25	9.94	380.90	-1.84						6.25	1530	20.46	13358	2.11	0.22	683	Blackman et al., New Phytologist (2010) 188, 1113-1123
Paeonia delavayi	Dinghu Mountain Guangdong Province	112.024	23.922	EFM	SMF	E		-0.73	35.27	58.09	-1.32	3.31	0.54	2.77	-1.07	12.24	22.50	1656	63.94	14027	1.14	0.66	1324	This study
Peltophorum dubium	Atlantic Forest at Iguazú National Park	-54.333	-25.617	RKM	TRR	D		-0.94	2.30	30.50	-1.36						20.36	1765	17.79	16055	1.09	0.59	1619	Villagra et al., Tree Physiology (2013) 33, 1308-1318
Persoonia falcata	Princess Hills	145.492	-18.295	DRKM	WS	D		-2.97	2.29	193.60							20.90	1139	97.62	19635	0.72	0.73	1574	Blackman et al., Annals of Botany (2014) 114, 435–440
Persoonia levis	Ku-ring-gai	151.147	-33.679	DRKM	WS	E		-2.49	5.85	202.72							16.97	1210	29.01	16719	1.03	0.54	1193	Blackman et al., Annals of Botany (2014) 114, 435–440
Persoonia linearis	Yengo	150.922	-32.778	DRKM	WS	E		-2.44	3.67	130.27							16.28	779	33.78	17125	0.57	0.65	1365	Blackman et al., Annals of Botany (2014) 114, 435–440
Petalostigma pubescens	Princess Hills	145.492	-18.295	DRKM	WS	E		-4.09	3.58	140.90							20.90	1139	97.62	19635	0.72	0.73	1574	Blackman et al., Annals of Botany (2014) 114, 435–440
Pharus latifolius	Santa Rosa National Park Costa Rica	-85.602	10.906	RKM/EFM	TS	D		-1.88	4.08								28.00	1528	91.20	20533	1.05	0.74	1675	Brodribb & Jordan, Plant, Cell and Environment (2008) 31, 1557–1564; Brodribb et al. 2004. New Phytologist. 162: 663-670
Phyllanthus anthopotamicus	Dalian Karst Forest Park Pingxiang China	106.747	22.123	RKM	SMF	E		-2.03	14.82	168.61	-3.11						21.96	1470	76.10	14763	0.91	0.57	1354	Zhang et.al., Functional Ecology (2020) 35, 566-577
Picramnia hirsuta	Santa Rosa National Park Costa Rica	-85.602	10.906	EFM	TS	E			5.60								28.00	1528	91.20	20533	1.05	0.74	1675	Brodribb & Jordan, Plant, Cell and Environment (2008) 31, 1557–1564
Pieris japonica	McDonald Forest near Corvallis OR USA	-123.300	44.633	RKM	TMD	E		-2.12	7.04		-2.37						10.64	1702	71.14	12925	1.70	0.39	969	Johnson et al., Plant, Cell & Environment (2009) 32, 828-836
Pistacia weinmanniifolia	Yuanjiang Savanna Ecosystem Research Station	102.167	23.450	RKM	TS	E		-2.90	13.40	135.50							24.90	695	86.71	15576	0.66	0.70	1550	Zhang et al., Frontiers in Plant Science (2017) vol. 7
Pittoniotis trichantha	Parque Nacional Metropolitano Panama	-79.967	9.283	EFM	TS	E			7.50								26.20	2501	87.52	18832	1.20	0.68	1535	Giraldo et al., Functional Plant Biology (2013) 41, 37–47
Pittosporum bicolor	Mount Field Sub-alpine rain forest	146.623	-42.679	RKM	MRF	E		-1.87	3.25	251.50	-2.66						6.25	1530	20.46	13358	2.11	0.22	683	Blackman et al., New Phytologist (2010) 188, 1113-1123
Planchonia careya	Princess Hills	145.490	-18.290	DRKM	WS	D		-2.64	1.65	96.47		11.51	0.58	11.08			21.30	1356	97.62	19635	0.72	0.73	1574	Blackman et al., Annals of Botany (2018) 122, 59–67
Platanus hispanica	Yangling Shaanxi Province China	108.100	34.240	RKM	TMD	D		-1.75	30.27								13.31	647	72.94	14318	0.53	0.56	1173	Zuo et al., Acta Ecologica Sinica,(2012), 32, 5087-5094
Podolobium ilicifolium	Yengo	150.920	-32.780	DRKM	WS	E		-1.89	5.76	121.53		10.25	2.32	7.93			16.60	961	33.78	17125	0.57	0.65	1365	Blackman et al., Annals of Botany (2018) 122, 59–67
Polyalthia cerasoides	Yuanjiang Savanna Ecosystem Research Station	102.167	23.450	PBM	TS	D		-1.65	24.20	70.80							24.70	733	86.71	15576	0.66	0.70	1550	Zhang et al., Forests (2019) 10, 697
Populus davidiana	Maoershan Forest Ecosystem Research Station	127.670	45.400	RKM	TMD	D		-2.04	18.01	86.24	-2.08						3.10	653	106.77	13495	0.85	0.35	792	Jin et al., Tree Physiology (2018) 39, 454–462
Populus davidiana	Ziwuling Mountain Shaanxi Province China	109.183	36.100	RKM	TMD	D		-1.69	11.98	71.28	-1.53				-1.10		9.00	577	89.16	15294	0.53	0.53	1015	Liu et al., Acta Botanica Boreali-Occidentalia Sinica, (2014) 4, 835-842
Populus tomentosa	Yangling Shaanxi Province China	108.100	34.240	RKM	TMD	D		-1.39	8.97								13.31	647	72.94	14318	0.53	0.56	1173	Zuo et al., Acta Ecologica Sinica,(2012), 32, 5087-5094
Prionostemma aspera	Parque Natural Metropolitano	-79.550	8.983	RKM	TS	E		-0.98	43.10		-2.07						26.94	1800	87.52	18832	1.20	0.68	1535	Johnson et al., American Journal of Botany (2013) 100, 374-383
Prosopis glandulosa	Edwards PlateauTexas USA	-98.476	31.045	RKM	WS	D		-1.50	16.97	138.92					-2.06	19.73	19.50	702	32.51	17245	0.49	0.86	1498	Johnson et al., Functional Ecology (2018) 32, 894–903.
Prostanthera striatiflora	Fowlers Gap	141.678	-31.073	DRKM	DES	E		-3.34	9.49	150.91							19.21	236	28.47	19649	0.15	1.51	1527	Blackman et al., Annals of Botany (2014) 114, 435–440
Protium panamense	Parque Nacional Metropolitano Panama	-79.967	9.283	RKM	TS	E		-2.31	13.45		-2.57						26.20	2501	68.52	19254	2.38	0.51	1338	Johnson et al., Tree Physiology (2009) 29, 879-887
Prunus serotina	Duke Forest located in Durham NC USA	-79.094	35.978	RKM	WS	D		-1.30	7.73								14.83	1165	10.61	15123	0.92	0.58	1270	Johnson et al., Tree Physiology (2016) 36, 983–993
Prunus serrulata	Yangling Shaanxi Province China	108.100	34.240	RKM	TMD	D		-1.69	20.31								13.31	647	72.94	14318	0.53	0.56	1173	Zuo et al., Acta Ecologica Sinica,(2012), 32, 5087-5094
Psychotria rubra	Dinghu Mountain Guangdong Province	112.024	23.922	EFM	SMF	E	S	-1.23	2.50	70.36	-1.27	5.16	0.65	4.51	-0.96	13.93	22.50	1656	63.94	14027	1.14	0.66	1324	This study
Pueraria lobata	Forestry and Forest Products Research Institute eastern Japan	140.133	36.000	EFM	TMD	D			6.70			9.71	0.22	7.42			14.33	1344	44.11	12976	1.26	0.47	1028	Harayama et al., Proceedings of the Royal Society B: Biological Sciences (2019) 286, 20190799
Pultenaea scabra	Yengo	150.920	-32.780	DRKM	WS	E		-2.60	3.32	92.99		14.72	4.13	10.60			16.60	914	33.78	17125	0.57	0.65	1365	Blackman et al., Annals of Botany (2018) 122, 59–67
Pygeum topengii	Dinghu Mountain Guangdong Province	112.024	23.922	EFM	SMF	E	S	-1.29	5.40	66.61	-1.29	6.05	0.63	5.42			22.50	1656	63.94	14027	1.14	0.66	1324	This study
Qualea parviflora	Instituto Brasileiro de Geografia e Estat stica	-47.883	-15.933	RKM	TS	D		-1.10	12.00		-2.06						20.44	1500	79.26	16470	1.07	0.62	1542	Bucci et al., Brazilian Journal of Plant Physiology (2008) 20, 233-245
Quercus acuta	Forestry and Forest Products Research Institute eastern Japan	140.133	36.000	EFM	TMD	E			15.20				0.59	8.22			14.33	1344	44.11	12976	1.26	0.47	1262	Harayama et al., Proceedings of the Royal Society B: Biological Sciences (2019) 286, 20190799
Quercus agrifolia	Santa Margarita Ecological Reserve	-117.150	33.483	EFM	DES	E			2.33	180.91							16.40	360	86.50	18221	0.26	0.99	1432	Pivovaroff et al., New Phytologist (2014) 203, 842–850
Quercus berberidifolia	Santa Margarita Ecological Reserve	-117.150	33.483	EFM	DES	E			3.56	216.86							16.40	360	86.50	18221	0.26	0.99	1432	Pivovaroff et al., New Phytologist (2014) 203, 842–850
Quercus fusiformis	Edwards PlateauTexas USA	-98.476	31.045	RKM	WS	E		-2.48	5.13	171.46	-2.76				-2.10	17.58	19.50	702	32.51	17245	0.49	0.86	1498	Johnson et al., Functional Ecology (2018) 32, 894–903
Quercus garryana	McDonald Forest near Corvallis OR USA	-123.300	44.633	RKM	TMD	D		-3.93	7.79		-3.78						10.64	1702	71.14	12925	1.70	0.39	969	Johnson et al., Tree Physiology (2009) 29, 879-887
Quercus glauca	Forestry and Forest Products Research Institute eastern Japan	140.133	36.000	EFM	TMD	E			13.40			15.31	0.69	14.62			14.33	1344	44.11	12976	1.26	0.47	1028	Harayama et al., Proceedings of the Royal Society B: Biological Sciences (2019) 286, 20190799
Quercus ilex	Cernizza Italy	13.600	45.783	RKM	TMD	E		-3.50	7.90	115.20	-2.90	11.20			-2.30		13.00	1000	22.62	12285	1.26	0.48	895	Nardini et al., New Phytologist (2012) 196, 788-798
Quercus liaotungensi	Ziwuling Mountain Shaanxi Province China	109.183	36.100	RKM	TMD	D		-2.16	29.35	81.81	-2.14				-1.66		9.00	577	89.16	15294	0.53	0.53	1015	Liu et al., Acta Botanica Boreali-Occidentalia Sinica, (2014) 4, 835-842
Quercus mongolica	Maoershan Forest Ecosystem Research Station	127.670	45.400	RKM	TMD	D		-1.10	17.30	124.39	-2.35						3.10	629	106.77	13495	0.85	0.35	792	Jin et al., Functional Plant Biology (2016) 43, 1082–1090
Quercus oleoides	Santa Rosa National Park Costa Rica	-85.602	10.906	RKM	TS	E		-2.93	17.80	177.73	-3.12						25.90	3000	91.20	20533	1.05	0.74	1675	Brodribb et al., New Phytologist (2005) 165, 839–846 Brodribb et al., Plant Physiology (2003) 132, 2166-2174
Quercus petraea	village of Monrupino	13.717	45.717	RKM	TMD	D		-1.96	10.80	74.30	-2.39	9.90			-1.70		12.22	1000	21.46	12280	1.41	0.46	831	Nardini et al., New Phytologist (2012) 196, 788-798
Quercus rubra	Harvard Forest	-72.317	42.883	EFM	TMD	D			9.60								7.41	1078	9.94	13011	1.06	0.34	989	Giraldo et al., Functional Plant Biology (2013) 41, 37–47
Quercus serrata	Forestry and Forest Products Research Institute eastern Japan	140.133	36.000	EFM	TMD	D			6.40			15.31	0.71	9.42			14.33	1344	44.11	12976	1.26	0.47	1028	Harayama et al., Proceedings of the Royal Society B: Biological Sciences (2019) 286, 20190799
Ranunculus acris	Innsbruck Austria	11.393	47.267	DRKM	TMD	H		-0.78	23.73		-1.68						8.50	897	41.17	11621	1.02	0.44	877	Nolf et al., Plant Physiology (2016) 170, 2085–2094
Ranunculus bulbosus	Innsbruck Austria	11.393	47.267	DRKM	TMD	H		-0.57	28.00		-1.43						8.50	897	41.17	11621	1.02	0.44	877	Nolf et al., Plant Physiology (2016) 170, 2085–2094
Ranunculus lanuginosus	Innsbruck Austria	11.393	47.267	DRKM	TMD	H		-0.15	27.77		-1.14						8.50	897	41.17	11621	1.02	0.44	877	Nolf et al., Plant Physiology (2016) 170, 2085–2094
Reaumuria soongarica	Heihe River Basin in Gansu	100.117	39.400	HPFM	DES	D			0.79	102.72							7.60	117	95.12	16417	0.09	0.78	1114	Li et al., 2018; Water 2018, 10, 1036
Rehdera trinervis	Santa Rosa National Park Costa Rica	-85.602	10.906	EFM	TS	D		-1.57	17.90		-1.85						28.00	1528	91.20	20533	1.05	0.74	1675	Brodribb & Holbrook Plant, Cell & Environment (2006) 29, 2205-2215
Rhamnus ilicifolia	Santa Margarita Ecological Reserve	-117.150	33.483	EFM	DES	E			5.18	175.08							16.40	360	86.50	18221	0.26	0.99	1432	Pivovaroff et al., New Phytologist (2014) 203, 842–850
Rhamnus purshiana	McDonald Forest near Corvallis OR USA	-123.300	44.633	RKM	TMD	D		-1.47			-1.60						10.64	1702	71.14	12925	1.70	0.39	969	McCulloh et al., Tree Physiology (2015) 35, 723-731
Rhedera trinervis	Santa Rosa National Park Costa Rica	-85.602	10.906	EFM/RKM	TS	D			16.75	173.82							25.90	1528	91.20	20533	1.05	0.74	1675	Brodribb et al., New Phytologist (2005) 165, 839–846; Brodribb et al 2003 Plant Physiology 132: 2166-2175
Rhododendron anthopogon	Jaljale Himal eastern Nepal	87.450	27.483	HPFM	MRF	E			15.15		-2.58	8.16					8.43	1695	67.11	16471	1.27	0.26	1498	Taneda et al., Tree Physiology (2016) 36, 1272–1282
Rhododendron arboreum	Jaljale Himal eastern Nepal	87.450	27.483	HPFM	MRF	E			8.61		-2.76	12.75					8.43	1695	67.11	16471	1.27	0.26	843	Taneda et al., Tree Physiology (2016) 36, 1272–1282
Rhododendron barbatum	Jaljale Himal eastern Nepal	87.450	27.483	HPFM	MRF	E			7.98			9.06					8.43	1695	67.11	16471	1.27	0.26	843	Taneda et al., Tree Physiology (2016) 36, 1272–1282
Rhododendron campanulatum	Jaljale Himal eastern Nepal	87.450	27.483	HPFM	MRF	E			14.25			9.75					8.43	1695	67.11	16471	1.27	0.26	843	Taneda et al., Tree Physiology (2016) 36, 1272–1282
Rhododendron thomsonii	Jaljale Himal eastern Nepal	87.450	27.483	HPFM	MRF	E			14.15			8.60					8.43	1695	67.11	16471	1.27	0.26	843	Taneda et al., Tree Physiology (2016) 36, 1272–1282
Rhodomyrtus tomentosa	Dinghu Mountain Guangdong Province	112.024	23.922	EFM	SMF	E	L	-0.92	8.97	141.97	-1.50	6.80	0.84	5.96	-1.28	17.00	22.50	1656	63.94	14027	1.14	0.66	1324	This study
Rhus ovata	Santa Margarita Ecological Reserve	-117.150	33.483	EFM	DES	E			2.03	320.32							16.40	360	86.50	18221	0.26	0.99	1432	Pivovaroff et al., New Phytologist (2014) 203, 842–850
Richea scoparia	Mount Field Sub-alpine rain forest	146.623	-42.679	RKM	MRF	E		-1.41	3.79	201.20	-1.53						6.25	1530	20.46	13358	2.11	0.22	683	Blackman et al., New Phytologist (2010) 188, 1113-1123
Robinia pseudoacacia	Yangling Shaanxi Province China	108.100	34.240	RKM	TMD	D		-1.87	20.19								13.31	647	72.94	14318	0.53	0.56	1173	Zuo et al., Acta Ecologica Sinica,(2012), 32, 5087-5094
Salix psammophila	Shenmu County Shaanxi Province China	110.367	38.817	RKM	TMD	D		-1.51	30.96	13.87	-2.19				-1.69	9.15	8.40	437	106.45	16534	0.42	0.65	1049	Li et al., Ecological Research (2016) 31, 869–880
Salvia mellifera	Santa Margarita Ecological Reserve	-117.150	33.483	EFM	DES	E			4.82	142.44							16.40	360	86.50	18221	0.26	0.99	1432	Pivovaroff et al., New Phytologist (2014) 203, 842–850
Salvia oficinalis	Trieste Italy	13.733	45.700	RKM	TMD	E		-1.61	8.48		-1.26				-1.14		12.66	1268	20.97	12313	1.43	0.46	822	Savi et al., Functional Plant Biology (2016) 4, 370-379
Sambucus nigra	Santa Margarita Ecological Reserve	-117.150	33.483	EFM	DES	D			3.28	70.79							16.40	360	86.50	18221	0.26	0.99	1432	Pivovaroff et al., New Phytologist (2014) 203, 842–850
Santalum acuminatum	Round Hill	146.156	-32.976	DRKM	DES	D		-8.35	2.43	203.82							17.46	383	14.15	18130	0.29	1.06	1474	Blackman et al., Annals of Botany (2014) 114, 435–440
Sapium discolor	Dinghu Mountain Guangdong Province	112.024	23.922	EFM	SMF	D	L	-1.11	7.82	75.05	-1.52	8.33	0.81	7.52			22.50	1656	63.94	14027	1.14	0.66	1324	This study
Saraca dives	Dalian Karst Forest Park Pingxiang China	106.747	22.123	RKM	SMF	E		-1.24	26.72	94.69	-2.16						21.96	1470	76.10	14763	0.91	0.57	1354	Zhang et.al., Functional Ecology (2020) 35, 566-577
Schefflera arboricola	Barro Colorado Island Panam	-79.849	9.157	HPFM	TRR	E			8.94								26.43	2394	64.48	19277	1.87	0.53	1394	Tyree et al., Journal of Experimental Botany (2004) 56, 737-744
Schefflera octophylla	Dinghu Mountain Guangdong Province	112.024	23.922	EFM	SMF	E	L		9.85	115.48	-1.57	5.96	0.74	5.23			22.50	1656	63.94	14027	1.14	0.66	1324	This study
Schima superba	Dinghu Mountain Guangdong Province	112.024	23.922	EFM	SMF	E	L	-2.02	6.30	77.80	-1.56	3.63	0.74	2.89	-1.35	15.42	22.50	1656	63.94	14027	1.14	0.66	1324	This study
Schinus johnstonii	La Dora Ranch Santa Cruz Argentina	-71.050	-46.517	RKM	DES	E		-2.82	12.47		-3.78						9.00	188	45.40	13196	0.19	0.55	842	Bucci et al.,Plant Cell and Environment (2013) 36, 2163-2174
Schinus molle	Santa Margarita Ecological Reserve	-117.150	33.483	EFM	DES	E			1.92	99.05							16.40	360	86.50	18221	0.26	0.99	1432	Pivovaroff et al., New Phytologist (2014) 203, 842–850
Sclerolaena tricuspis	Fowlers Gap	141.678	-31.073	DRKM	DES	E		-3.65	3.86	112.11							19.21	236	28.47	19649	0.15	1.51	1527	Blackman et al., Annals of Botany (2014) 114, 435–440
Sclerolobium paniculatum	south of Brasilia	-47.883	-15.933	RKM	TS	E		-0.85	25.50	18.58							20.44	1500	79.26	16470	1.07	0.62	1542	Bucci et al., Brazilian Journal of Plant Physiology (2008) 20, 233-245
Senecio filaginoides	La Dora Ranch Santa Cruz Argentina	-71.050	-46.517	RKM	DES	E		-2.60	1.66		-1.98						9.00	188	45.40	13196	0.19	0.55	842	Bucci et al.,Plant Cell and Environment (2013) 36, 2163-2174
Senna artemisioides	Santa Margarita Ecological Reserve	-117.150	33.483	EFM	DES	E			1.63	415.21							16.40	360	86.50	18221	0.26	0.99	1432	Pivovaroff et al., New Phytologist (2014) 203, 842–850
Senna artemisioides	Round Hill	146.156	-32.976	DRKM	DES	E		-5.54	3.10	387.25							17.46	383	14.15	18130	0.29	1.06	1474	Blackman et al., Annals of Botany (2014) 114, 435–440
Sida petrophila	Fowlers Gap	141.678	-31.073	DRKM	DES	E		-4.90	7.37	193.71							19.21	236	28.47	19649	0.15	1.51	1527	Blackman et al., Annals of Botany (2014) 114, 435–440
Simarouba glauca	Santa Rosa National Park Costa Rica	-85.602	10.906	RKM	TS	E		-2.09	30.33	114.35	-2.21						25.90	1528	91.20	20533	1.05	0.74	1675	Brodribb et al., Plant, Cell and Environment (2004) 27, 820–827; Brodribb et al., Plant Physiology (2003) 132, 2166-2173; Brodribb et al., New Phytologist (2005) 165, 839–846
Sinosideroxylon pedunculatum	Dalian Karst Forest Park Pingxiang China	106.747	22.123	RKM	SMF	E		-2.16	24.86	183.97	-2.55						21.96	1470	76.10	14763	0.91	0.57	1354	Zhang et.al., Functional Ecology (2020) 35, 566-577
Styrax ferrugineus	Instituto Brasileiro de Geografia e Estat stica	-47.883	-15.933	RKM	TS	E		-1.20	48.70	176.10	-2.49				-2.12		20.44	1500	79.26	16470	1.07	0.62	1542	Hao et al., Oecologia (2008) 155, 405-415
Styrax pohlii	Instituto Brasileiro de Geografia e Estat stica	-47.883	-15.933	RKM	TS	E		-1.40	57.50	122.20	-2.46				-2.07		20.44	1500	79.26	16470	1.07	0.62	1542	Hao et al., Oecologia (2008) 155, 405-415
Sympegma regelii	Heihe River Basin in Gansu	100.117	39.400	HPFM	DES	D			3.25	70.41							7.60	117	95.12	16417	0.09	0.78	1114	Li et al., 2018; Water 2018, 10, 1036
Symplocos lanceolata	Instituto Brasileiro de Geografia e Estat stica	-47.883	-15.933	RKM	TS	E		-1.30	15.40	145.20	-1.45				-1.29		20.44	1500	79.26	16470	1.07	0.62	1542	Hao et al., Oecologia (2008) 155, 405-415
Symplocos lancifolia	Dinghu Mountain Guangdong Province	112.024	23.922	EFM	SMF	E	L	-1.40	4.05	66.08	-1.10	6.39	0.75	5.64	-1.12	6.89	22.50	1656	63.94	14027	1.14	0.66	1324	This study
Symplocos mosenii	Instituto Brasileiro de Geografia e Estat stica	-47.883	-15.933	RKM	TS	E		-1.30	14.70	122.90	-1.95				-1.68		20.44	1500	79.26	16470	1.07	0.62	1542	Hao et al., Oecologia (2008) 155, 405-415
Syzygium cumini	Xishuangbanna Tropical Botanical Garden	101.324	21.872	RKM	TRR	E		-2.03	15.60	143.23	-1.69	8.37			-1.52		21.40	1500	76.17	16433	0.97	0.70	1534	Zhu et al., Functional Plant Biology (2015) 42, 423-432
Syzygium jambos	Dinghu Mountain Guangdong Province	112.024	23.922	EFM	SMF	E	L	-0.93	1.76	119.49	-1.54	5.61	0.80	4.80	-1.34	7.04	22.50	1656	63.94	14027	1.14	0.66	1324	This study
Syzygium latilimbum	Xishuangbanna Tropical Botanical Garden	101.324	21.872	RKM	TRR	E		-1.54	10.70	130.01	-1.17	7.07			-1.00		21.40	1500	76.17	16433	0.97	0.70	1534	Zhu et al., Functional Plant Biology (2015) 42, 423-432
Syzygium levinei	Dinghu Mountain Guangdong Province	112.024	23.922	EFM	SMF	E	S	-0.81	2.46	88.98	-1.75	7.71	2.05	5.66	-1.40	14.91	22.50	1656	63.94	14027	1.14	0.66	1324	This study
Syzygium rehderianum	Dinghu Mountain Guangdong Province	112.024	23.922	EFM	SMF	E	S		1.92	107.95	-1.85	2.54	0.76	1.78	-1.26	7.25	22.50	1656	63.94	14027	1.14	0.66	1324	This study
Syzygium sayeri	Cape Tribulation Australia	145.449	-16.104	RKM	TRR	E		-1.72	4.36		-1.86				-1.50		24.90	4141	68.54	19450	1.40	0.57	1491	Franks Plant, Cell & Environment (2006) 29, 584–592
Syzygium szemaoense	Xishuangbanna Tropical Botanical Garden	101.324	21.872	RKM	TRR	E		-1.11	28.14	156.69	-1.45	9.14			-1.20		21.40	1500	76.17	16433	0.97	0.70	1534	Zhu et al., Functional Plant Biology (2015) 42, 423-432
Tachigalia versicolor	Parque Nacional Metropolitano Panama	-79.967	9.283	RKM	TS	E		-1.47	25.56		-2.39						26.20	2501	68.52	19254	2.38	0.51	1338	Johnson et al., Tree Physiology (2009) 29, 879-887
Tasmannia lanceolata	Mount Field Sub-alpine rain forest	146.623	-42.679	RKM	MRF	E		-1.56	3.54	212.00	-1.79						6.25	1530	20.46	13358	2.11	0.22	683	Blackman et al., New Phytologist (2010) 188, 1113-1123
Telopea truncata	Mount Field Sub-alpine rain forest	146.623	-42.679	RKM	MRF	E		-1.58	9.18	243.30	-2.07						6.25	1530	20.46	13358	2.11	0.22	683	Blackman et al., New Phytologist (2010) 188, 1113-1123
Terminthia paniculata	Yuanjiang Savanna Ecosystem Research Station	102.167	23.450	RKM	TS	D		-3.13	18.03	123.10							24.90	695	86.71	15576	0.66	0.70	1550	Zhang et al., Frontiers in Plant Science (2017) vol. 7
Tilia amurensis	Maoershan Forest Ecosystem Research Station	127.670	45.400	RKM	TMD	D		-1.11	39.60	90.95	-1.30						3.10	700	106.77	13495	0.85	0.35	792	Jin et al., Tree Physiology (2018) 39, 454–462; Jin et al., Functional Plant Biology (2016) 43, 1082–1090
Tilia cordata	Jrvselja Experimental Forest	27.333	58.267	EFM	TMD	D			3.06								5.36	650	35.21	9534	1.03	0.26	1468	Sellin et al., Tree Physiology (2007) 27, 679–688
Tirpitzia ovoidea	Dalian Karst Forest Park Pingxiang China	106.747	22.123	RKM	SMF	E		-1.23	21.88	93.56	-0.93						21.96	1470	76.10	14763	0.91	0.57	1354	Zhang et.al., Functional Ecology (2020) 35, 566-577
Trema tomentosa	Dinghu Mountain Guangdong Province	112.024	23.922	EFM	SMF	E	L		14.16	32.85	-1.14	5.21	1.39	8.23	-1.28	10.82	22.50	1656	63.94	14027	1.14	0.66	1324	This study
Trichostigma octandrum	Parque Natural Metropolitano	-79.550	8.983	RKM	TS	D		-1.05	22.70		-1.49						26.94	1800	87.52	18832	1.20	0.68	1535	Johnson et al., American Journal of Botany (2013) 100, 374-383
Ventilago calyculata	Xishuangbanna Tropical Botanical Garden	101.324	21.872	RKM	TRR	E		-2.50	9.52								21.56	1641	76.17	16433	0.97	0.70	1534	Zhu et al., Functional Ecology (2016) 30, 1740-1744
Viburnum triplinerve	Dalian Karst Forest Park Pingxiang China	106.747	22.123	RKM	SMF	E		-1.86	19.71	201.83	-2.48						21.96	1470	76.10	14763	0.91	0.57	1354	Zhang et.al., Functional Ecology (2020) 35, 566-577
Vitex quinata	Dinghu Mountain Guangdong Province	112.024	23.922	EFM	SMF	E	L	-0.84	2.86	60.20	-1.25	5.23	0.71	4.52	-1.09	6.91	22.50	1656	63.94	14027	1.14	0.66	1324	This study
Vochysia ferruginea	Parque Natural Metropolitano	-79.967	9.283	RKM	TS	E		-1.96	28.28		-2.23						26.20	2501	68.52	19254	2.38	0.51	1338	Johnson et al., Tree Physiology (2009) 29, 879-887
Weinmannia lechleriana	Yanachaga	-75.350	-10.516	RKM	MRF	E		-1.27		129.99							15.57	3170	55.32	13612	0.65	0.47	1560	Blackman et al., Oecologia (2012) 168, 1-10
Weinmannia microphylla	Yanachaga	-75.350	-10.516	RKM	MRF	E		-1.03		100.81							15.57	3170	55.32	13612	0.65	0.47	1560	Blackman et al., Oecologia (2012) 168, 1-10
Woodfordia fruticosa	Yuanjiang Savanna Ecosystem Research Station	102.167	23.450	PBM	TS	D		-3.54	35.89	123.00							24.70	733	86.71	15576	0.66	0.70	1550	Zhang et al., Forests (2019) 10, 697
Xanthophyllum hainanense	Dinghu Mountain Guangdong Province	112.024	23.922	EFM	SMF	E	S	-1.39	6.71	61.59	-1.74	4.15	0.92	3.23	-1.52	51.13	22.50	1656	63.94	14027	1.14	0.66	1324	This study
Xylococcus bicolor	Santa Margarita Ecological Reserve	-117.150	33.483	EFM	DES	E			5.82	305.13							16.40	360	86.50	18221	0.26	0.99	1432	Pivovaroff et al., New Phytologist (2014) 203, 842–850
Xylomelum scottianum	Princess Hills	145.490	-18.290	DRKM	WS	E		-2.33	1.93	135.66		13.22	1.15	12.06			21.30	1472	97.62	19635	0.72	0.73	1574	Blackman et al., Annals of Botany (2018) 122, 59–67
