# Supplementary material for: Stems and leaves of angiosperms follow a convex trade‐off to optimise hydraulic safety and efficiency
Source: New Phytol. 2026 Jan 11;249(6):2609–15. doi: 10.1111/nph.70895 (PMC12917465; doi:10.1111/nph.70895)
Supplement: Supplementary file 2 — Dataset S2 Raw dataset (Kaack et al., 2021) supporting the results presented in the main text. [file NPH-249-2609-s002.csv]

species	p50	p12	p88	Ap	tpm_mean	tpm_mean_sd	tpm_centre	obs
Laurus_nobilis	-7.94	-5.37	-10.51	0.746	552	113	675
Quercus_ilex	-7.13	-4.93	-9.33	0.083	476	117	609
Crataegus_persimilis	-5.91	-4.66	-7.17		335	70	417
Olea_europaea	-5.7	-3.44	-6.27	0.349	610	79	758
Sorbus_latifolia	-5.68	-3.73	-7.63		285	49	325
Acer_monspessulanum	-5.62	-4.93	-6.32	0.296	348	64	459
Pyrus_calleryana	-5.55	-3.98	-7.12		303	74	372
Acer_campestre	-4.76	-4.49	-5.83	0.221	313	25	364
Prunus_avium	-4.76	-3.88	-5.65	0.152	437	46	525
Ostrya_carpinifolia	-4.56	-3.83	-5.29	1.45	319	47	360
Acer_platanoides	-4.23	-3.2	-5.25	0.439	327	32	405
Ostrya_virginiana	-4.21	-2.56	-5.87	1.199	309	29	356
Prunus_serrulata	-4.01	-2.84	-5.19		264	51	306
Carpinus_betulus	-3.74	-2.95	-4.52	0.925	315	37	374
Ostrya_japonica	-3.49	-2.65	-4.33	1.237	250	33	282
Tilia_platyphyllos	-3.39	-2.81	-3.98		165	18	166
Tilia_tomentosa	-3.29	-2.63	-3.94		218	15	266
Carpinus_japonica	-2.94	-2.24	-3.63	0.73	211	35	241
Tilia_mongolica	-2.92	-2.15	-3.7		222	37	257
Acer_pseudoplatanus	-2.74	-2.01	-3.53	0.92	270	44	326
Betula_utilis	-2.06	-1.85	-2.28	0.66	239	65	262
Corylus_avellana	-2.02	-1.27	-2.77	0.843	395	61	453
Platanus_orientalis	-1.83	-1.33	-2.34		252	29	313
Betula_pendula	-1.78	-1.62	-1.95	1.096	205	40	225
Betula_pubescens	-1.76	-1.53	-1.98	1.264	202	29	217
Platanus_acerifolia	-1.75	-1.4	-2.1		293	48	339
Alnus_cordata	-1.72	-1.48	-1.97	0.36	228	35	254
Alnus_glutinosa	-1.48	-1.35	-1.62	0.791	170	29	181
Alnus_incana	-1.3	-1.15	-1.45	0.802	171	27	177
