# Supplementary material for: Stems and leaves of angiosperms follow a convex trade‐off to optimise hydraulic safety and efficiency
Source: New Phytol. 2026 Jan 11;249(6):2609–15. doi: 10.1111/nph.70895 (PMC12917465; doi:10.1111/nph.70895)
Supplement: Supplementary file 3 — Dataset S3 Code used to perform the analysis presented in the main text. Please note: Wiley is not responsible for the content or functionality of any Supporting Information supplied by the authors. Any queries (other than missing material) should be directed to the New Phytologist Central Office. [file NPH-249-2609-s003.R]

### - Stems and leaves of angiosperms follow a convex trade-off to optimize hydraulic safety and efficiency
### - Comment on Jin et al. (2024) “Precipitation, solar radiation, and their interaction modify leaf hydraulic efficiency–safety trade-off across angiosperms at the global scale”

### - Swetlana Kreinert - swetlanakreinert@gmail.com

library(dplyr)
library(ggplot2)
library(ggpubr)
library(ggrepel)
library(nlstools)

## constants (Pereira et al. 2023 New Phytologist)

permeability <- 1.00E-17
viscosity <- 0.001
flux <- 5E-13

## calculation of end wall pressure difference and end wall conductivity based on Pereira et al 2023 New Phytologist

data$kw <- (permeability*data$Ap)/(viscosity*data$tpm_centre)
data$pressure <- (viscosity*data$tpm_centre*flux)/(permeability*data$Ap)/1000


## CURVE DISCUSSION 
## prepare the nls and lm models for the leaf, xylem and combined datasets

# Leaf (Grey): 
# grey model: nls otherwise lm is indicated in the model name 
grey_model <- nls(rel_p50 ~ a * exp(-b * rel_kleaf),
                  data = data1,
                  start = list(a = 1, b = 0.5))

grey_model  
null_model_grey <- lm(rel_p50 ~ 1, data = data1)

lm_grey <- lm(rel_p50 ~ rel_kleaf, data = data1)

AIC(null_model_grey)
AIC(lm_grey)
AIC(grey_model)

##to compare the better fit of the modells create the deltaAIC of the AICS

deltagrey <- AIC(lm_grey) - AIC(grey_model) 
deltagrey

## If ΔAIC > 10 → your nonlinear model provides much better fit than just the mean (linear model)

# Wood (Red):
# red model: nls otherwise lm is indicated in the model name 

red_model <- nls(rel_pressure ~ a * exp(-b * rel_kw),
                 data = kaack1,
                 start = list(a = 1, b = 1))

null_model_red <- lm(rel_pressure ~ 1, data = kaack1)

lm_red <- lm(rel_pressure ~ rel_kw, data = kaack1)

AIC(null_model_red)
AIC(lm_red)
AIC(red_model)

##to compare the better fit of the models create the deltaAIC of the AICS

deltared <- AIC(lm_red) - AIC(red_model) 
deltared

overlap_model <- nls(y ~ a * exp(-b * x),
                     data = overlap_data,
                     start = list(a = 1, b = 1))

summary(overlap_model)

null_model_overlap <- lm(y ~ 1, data = overlap_data)

lm_overlap <- lm(y ~ x, data = overlap_data)

AIC(null_model_overlap)
AIC(lm_overlap)
AIC(overlap_model)

##to compare the better fit of the models create the deltaAIC of the AICS

deltaoverlap <- AIC(lm_overlap) - AIC(overlap_model) 
deltaoverlap


###PLOTTING

## create the fits from the models to create the plot

# Generate x values for smooth lines
x_vals <- seq(0, max(combined_data$x, na.rm = TRUE), length.out = 300)

# Create fitted lines from each model
fit_lines <- bind_rows(
  data.frame(
    x = x_vals,
    y = coef(global_model)["a"] * exp(-coef(global_model)["b"] * x_vals),
    model = "Global"
  ),
  data.frame(
    x = x_vals,
    y = coef(grey_model)["a"] * exp(-coef(grey_model)["b"] * x_vals),
    model = "Leaf"
  ),
  data.frame(
    x = x_vals,
    y = coef(red_model)["a"] * exp(-coef(red_model)["b"] * x_vals),
    model = "Stem"
  ),
  data.frame(
    x = x_vals,
    y = coef(overlap_model)["a"] * exp(-coef(overlap_model)["b"] * x_vals),
    model = "Stem + Leaf"
  )
)

## R2 calculation 

# Function to calculate R-squared (Pseudo R-squared for NLS)
calculate_r_squared <- function(model) {
  RSS <- sum(residuals(model)^2)
  if (inherits(model, "lm")) {
    response_var <- as.character(formula(model)[[2]])
    data_used <- model.frame(model)
    TSS <- sum((data_used[[response_var]] - mean(data_used[[response_var]]))^2)
  } else if (inherits(model, "nls")) {
    y <- fitted(model) + residuals(model)
    TSS <- sum((y - mean(y))^2)
  } else {
    stop("Model type not supported.")
  }
  return(1 - (RSS / TSS))
}

# Calculate R-squared for all models
R2_results <- data.frame(
  Model = c("Leaf (nls)", "Stem (nls)", "Global (nls)", "Stem + Leaf (nls)"),
  R_Squared = c(
    calculate_r_squared(grey_model),
    calculate_r_squared(red_model),
    calculate_r_squared(global_model),
    calculate_r_squared(overlap_model)
  )
)
cat("R-Squared Results:\n")
print(R2_results)

## confidence intervalls 
## Function to get confidence intervals for nls prediction (using Delta Method)
get_nls_ci <- function(model, newdata, x_var_name, level = 0.95) {
  
  # FIX: Always extract the plotting vector from the 'x' column of the input 'newdata'
  x_new <- newdata[["x"]] 
  
  if (length(x_new) == 0) {
    stop("Error: 'x' column not found in newdata, or it is empty.")
  }
  
  # Get parameter estimates
  a <- coef(model)["a"]
  b <- coef(model)["b"]
  
  # Calculate partial derivatives w.r.t 'a' and 'b' (Jacobian elements)
  grad_a <- exp(-b * x_new)
  grad_b <- -a * x_new * exp(-b * x_new)
  
  grad_matrix <- cbind(a = grad_a, b = grad_b)
  
  # Extract the variance-covariance matrix
  VCOV <- vcov(model)
  
  # Calculate the standard error of the fit
  pred_se_sq <- rowSums((grad_matrix %*% VCOV) * grad_matrix)
  pred_se <- sqrt(pred_se_sq)
  
  # Calculate the confidence interval
  df <- df.residual(model)
  t_crit <- qt(1 - (1 - level) / 2, df = df)
  
  # FIX 2: Create 'newdata' for predict() with the correct variable name
  # The setNames function creates the 1-column data frame and renames the column
  # from 'x_new' to the expected model variable name (e.g., 'rel_kleaf').
  predict_data <- setNames(data.frame(x_new), x_var_name)
  
  fitted_vals <- predict(model, newdata = predict_data)
  
  lwr <- fitted_vals - t_crit * pred_se
  upr <- fitted_vals + t_crit * pred_se
  
  return(data.frame(fit = fitted_vals, lwr = lwr, upr = upr))
}


# Generate x values for smooth lines
x_vals <- seq(0, max(combined_data$x, na.rm = TRUE), length.out = 300)
x_frame <- data.frame(x = x_vals) 

# Apply the CI function with the CORRECT independent variable name for each model:
ci_grey <- get_nls_ci(grey_model, newdata = x_frame, x_var_name = "rel_kleaf")
ci_red <- get_nls_ci(red_model, newdata = x_frame, x_var_name = "rel_kw")
ci_global <- get_nls_ci(global_model, newdata = x_frame, x_var_name = "x")
ci_overlap <- get_nls_ci(overlap_model, newdata = x_frame, x_var_name = "x")


# Combine the fitted lines AND confidence intervals into a single data frame
fit_ci_data <- bind_rows(
  x_frame %>% mutate(ci_grey) %>% mutate(model = "Leaf"),
  x_frame %>% mutate(ci_red) %>% mutate(model = "Stem"),
  x_frame %>% mutate(ci_global) %>% mutate(model = "Global"),
  x_frame %>% mutate(ci_overlap) %>% mutate(model = "Stem + Leaf")
) %>% rename(y = fit) 


### calculate second derivatives for each nls model -> proof of convexity

# Generate x values
x_vals <- seq(0, max(combined_data$x, na.rm = TRUE), length.out = 300)

# second derivatives for each model
second_deriv_df <- bind_rows(
  data.frame(
    x = x_vals,
    second_deriv = coef(grey_model)["a"] * coef(grey_model)["b"]^2 * exp(-coef(grey_model)["b"] * x_vals),
    model = "Leaf"
  ),
  data.frame(
    x = x_vals,
    second_deriv = coef(red_model)["a"] * coef(red_model)["b"]^2 * exp(-coef(red_model)["b"] * x_vals),
    model = "Stem"
  ),
  data.frame(
    x = x_vals,
    second_deriv = coef(global_model)["a"] * coef(global_model)["b"]^2 * exp(-coef(global_model)["b"] * x_vals),
    model = "Global"
  ),
  data.frame(
    x = x_vals,
    second_deriv = coef(overlap_model)["a"] * coef(overlap_model)["b"]^2 * exp(-coef(overlap_model)["b"] * x_vals),
    model = "Stem + Leaf"
  )
)
